# Supplementary material for: Developing, Characterizing, and Modeling CRISPR-Based Point-of-Use Pathogen Diagnostics
Source: ACS Synth Biol. 2024 Dec 13;14(1):129–47. doi: 10.1021/acssynbio.4c00469 (PMC11744932; doi:10.1021/acssynbio.4c00469)
Supplement: Supplementary file 2 — sb4c00469_si_002.xlsx [file sb4c00469_si_002.xlsx]

## Sheet: NASBA_Primers
Name	Sequence	Note
MV.Q31	TAATACGACTCACTATAGGTTTCAAACTTTACTTGCTTTAC	Primer Set 1 (sense strand)
MV.Q32	GTTGAAGATAACCCACATAATAAG
MV.Q52	TAATACGACTCACTATAGGGATTGAAGATAACCCACATAATAAG	Primer Set 1 (antisense strand)
MV.Q2	GGTTTCAAACTTTACTTGCTTTAC
MV.Q53	TAATACGACTCACTATAGGGACTAGAATTGTCTACATAAGCAGC	Primer Set 2
MV.Q4	GTTGTAGGAGACATTATACTTAAACC
MV.Q54	TAATACGACTCACTATAGGGAAGAAATAAGGCATATAATTAGTACAA	Primer Set 3
MV.Q6	AGTTTAAAAATTACAGAAGAGGTTGG
MV.Q55	TAATACGACTCACTATAGGGCTGTGTTTAATTTATAGTTGCCAA	Primer Set 4
MV.Q8	CAGGTTTTGCTGCATACAGTC
MV.Q56	TAATACGACTCACTATAGGGCTGGTAATATTTGTGAAAAATTAAAACC	Primer Set 5 (MV.Q56 is an optimized version of MV.Q9 for efficient T7 RNAP transcription)
MV.Q9	TAATACGACTCACTATAGGCTGGTAATATTTGTGAAAAATTAAAACC
MV.Q10	CACAAGTCAAACAAATTTACAAA
MV.Q57	TAATACGACTCACTATAGGGAAATACAAAATTTGGACAT	Primer Set 6
MV.Q58	TTGACACTAAGAGGGGTGTATA
MV.Q59	TAATACGACTCACTATAGGGAAGTGTTTCTCCCTCTAAG	Primer Set 7
MV.Q60	TTATTGGTGGAGCTAAACTTAA
MV.Q61	TAATACGACTCACTATAGGGAAAAATGTAACTTTAAGCT	Primer Set 8
MV.Q62	TTCTTATTTCACAGAGCAACCA
MV.B82	TAATACGACTCACTATAGGGAATTGAACCTCAAAACTGTG	Primer Set for CMV
MV.B83	GATACAGTAGACATCTGTGAC

## Sheet: RNAs
gRNAs	Sequence
CMV	GGACCACCCCAAAAAUGAAGGGGACUAAAACAGUUGAGAAGGGAACACAUCUGGUUUUAGU
gRNA 2 - 1	GGACCACCCCAAAAAUGAAGGGGACUAAAACAAUAGUUUAAAAAUUACAGAAGAGGUUGG
gRNA 2 - 2	GGACCACCCCAAAAAUGAAGGGGACUAAAACAGUUGGCCACACAGAUCUAAUGGCUGCUU
gRNA 3 - 1	GGACCACCCCAAAAAUGAAGGGGACUAAAACAUUAUGCUAAGCCUUUUCUUAACAAAGUU
gRNA 6 - 1	GGACCACCCCAAAAAUGAAGGGGACUAAAACAACCUUUUGAAAUUAAAUUGGCAAAGAAA
gRNA 6 - 2	GGACCACCCCAAAAAUGAAGGGGACUAAAACAGAACAUGAGCAUGAAAUUGCUUGGUACA
gRNA 6 - 3	GGACCACCCCAAAAAUGAAGGGGACUAAAACAGGUACACGGAACGUUCUGAAAAGAGCUA
gRNA 7 - 1	GGACCACCCCAAAAAUGAAGGGGACUAAAACAUUAAAGCCUUGAAUUUAGGUGAAACAUU
gRNA 7 - 2	GGACCACCCCAAAAAUGAAGGGGACUAAAACAGGGAUUGUACAGAAAGUGUGUUAAAUCC
gRNA 7 - 3	GGACCACCCCAAAAAUGAAGGGGACUAAAACACUCAAAGGGAUUGUACAGAAAGUGUGUU
gRNA 7 - 4	GGACCACCCCAAAAAUGAAGGGGACUAAAACAAAGCCCCAAAAGAAAUUAUCUUCUUAGA
gRNA 8 - 1	GGACCACCCCAAAAAUGAAGGGGACUAAAACAUAAGUUUGUAUGUGAUAAUAUCAAAUUU
gRNA 8 - 2	GGACCACCCCAAAAAUGAAGGGGACUAAAACAUACCAAACCAACCAUAUCCAAACGCAAG
gRNA 8 - 3	GGACCACCCCAAAAAUGAAGGGGACUAAAACAGAUUUAAACCAGUUAACUGGUUAUAAGA
	Sequences highlighted in red are the constant region in the LbuCas13a gRNA
Input RNAs	Sequence	Used in
Input RNA Fragment for Primer Set 5	GGACAAAAACACCCAAGAAGUUUUUGCACAAGUCAAACAAAUUUACAAAACACCACCAAUUAAAGAUUUUGGUGGUUUUAAUUUUUCACAAAUAUUACCAGAUCCAUCAAAACCAAGCAAGAGGU	Figure S3B
Input RNA Fragment for Primer Set 8	GGGUUCUUAUUUCACAGAGCAACCAAUUGAUCUUGUACCAAACCAACCAUAUCCAAACGCAAGCUUCGAUAAUUUUAAGUUUGUAUGUGAUAAUAUCAAAUUUGCUGAUGAUUUAAACCAGUUAACUGGUUAUAAGAAACCUGCUUCAAGAGAGCUUAAAGUUACAUUUUUCCCU	Figure S3A
Input RNA Fragment for CMV Primer Set	GGGUGUCCUGUGUGAGUUGAUACAGUAGACAUCUGUGACGCGAUGCCGUGUUGAGAAGGGAACACAUCUGGUUUUAGUAAGCCUACAUCACAGUUUUGAGGUUCAAUUCCUCUUACUCCCUG	Figure S3C

## Sheet: DNA_Templates
Template Annotation	Sequences	PCR Template	PCR Primers
T7 - gRNA CMV - HDV	TAATACGACTCACTATAGGACCACCCCAAAAATGAAGGGGACTAAAACAGTTGAGAAGGGAACACATCTGGTTTTAGTGGCCGGCATGGTCCCAGCCTCCTCGCTGGCGCCGGCTGGGCAACATTCCGAAGGGGACCGTCCCTCGGTAATGGCGAATGGGAC	KJJ.F56	KJJ.F57 + KJJ.E37
T7 - gRNA 2-1 - HDV	TAATACGACTCACTATAGGACCACCCCAAAAATGAAGGGGACTAAAACAATAGTTTAAAAATTACAGAAGAGGTTGGGGCCGGCATGGTCCCAGCCTCCTCGCTGGCGCCGGCTGGGCAACATTCCGAAGGGGACCGTCCCTCGGTAATGGCGAATGGGAC	KJJ.F68	KJJ.F57 + KJJ.E37
T7 - gRNA 2-2 - HDV - T	TAATACGACTCACTATAGGACCACCCCAAAAATGAAGGGGACTAAAACAGTTGGCCACACAGATCTAATGGCTGCTTGGCCGGCATGGTCCCAGCCTCCTCGCTGGCGCCGGCTGGGCAACATTCCGAAGGGGACCGTCCCTCGGTAATGGCGAATGGGACCTAGCATAACCCCTTGGGGCCTCTAAACGGGTCTTGAGGGGTTTTTTG	KJJ.G25	KJJ.F57 + KJJ.F63
T7 - gRNA 3-1 - HDV	TAATACGACTCACTATAGGACCACCCCAAAAATGAAGGGGACTAAAACATTATGCTAAGCCTTTTCTTAACAAAGTTGGCCGGCATGGTCCCAGCCTCCTCGCTGGCGCCGGCTGGGCAACATTCCGAAGGGGACCGTCCCTCGGTAATGGCGAATGGGAC	KJJ.F52	KJJ.F57 + KJJ.E37
T7 - gRNA 6-1 - HDV	TAATACGACTCACTATAGGACCACCCCAAAAATGAAGGGGACTAAAACAACCTTTTGAAATTAAATTGGCAAAGAAAGGCCGGCATGGTCCCAGCCTCCTCGCTGGCGCCGGCTGGGCAACATTCCGAAGGGGACCGTCCCTCGGTAATGGCGAATGGGAC	KJJ.F71	KJJ.F57 + KJJ.E37
T7 - gRNA 6-2 - HDV	TAATACGACTCACTATAGGACCACCCCAAAAATGAAGGGGACTAAAACAGAACATGAGCATGAAATTGCTTGGTACAGGCCGGCATGGTCCCAGCCTCCTCGCTGGCGCCGGCTGGGCAACATTCCGAAGGGGACCGTCCCTCGGTAATGGCGAATGGGAC	KJJ.F72	KJJ.F57 + KJJ.E37
T7 - gRNA 6-3 - HDV - T	TAATACGACTCACTATAGGACCACCCCAAAAATGAAGGGGACTAAAACAGGTACACGGAACGTTCTGAAAAGAGCTAGGCCGGCATGGTCCCAGCCTCCTCGCTGGCGCCGGCTGGGCAACATTCCGAAGGGGACCGTCCCTCGGTAATGGCGAATGGGACCTAGCATAACCCCTTGGGGCCTCTAAACGGGTCTTGAGGGGTTTTTTG	KJJ.G24	KJJ.F57 + KJJ.F63
T7 - gRNA 7-1 - HDV	TAATACGACTCACTATAGGACCACCCCAAAAATGAAGGGGACTAAAACATTAAAGCCTTGAATTTAGGTGAAACATTGGCCGGCATGGTCCCAGCCTCCTCGCTGGCGCCGGCTGGGCAACATTCCGAAGGGGACCGTCCCTCGGTAATGGCGAATGGGAC	KJJ.F73	KJJ.F57 + KJJ.E37
T7 - gRNA 7-2 - HDV - T	TAATACGACTCACTATAGGACCACCCCAAAAATGAAGGGGACTAAAACAGGGATTGTACAGAAAGTGTGTTAAATCCGGCCGGCATGGTCCCAGCCTCCTCGCTGGCGCCGGCTGGGCAACATTCCGAAGGGGACCGTCCCTCGGTAATGGCGAATGGGACCTAGCATAACCCCTTGGGGCCTCTAAACGGGTCTTGAGGGGTTTTTTG	KJJ.G22	KJJ.F57 + KJJ.F63
T7 - gRNA 7-3 - HDV - T	TAATACGACTCACTATAGGACCACCCCAAAAATGAAGGGGACTAAAACACTCAAAGGGATTGTACAGAAAGTGTGTTGGCCGGCATGGTCCCAGCCTCCTCGCTGGCGCCGGCTGGGCAACATTCCGAAGGGGACCGTCCCTCGGTAATGGCGAATGGGACCTAGCATAACCCCTTGGGGCCTCTAAACGGGTCTTGAGGGGTTTTTTG	KJJ.G23	KJJ.F57 + KJJ.F63
T7 - gRNA 7-4 - HDV	TAATACGACTCACTATAGGACCACCCCAAAAATGAAGGGGACTAAAACAAAGCCCCAAAAGAAATTATCTTCTTAGAGGCCGGCATGGTCCCAGCCTCCTCGCTGGCGCCGGCTGGGCAACATTCCGAAGGGGACCGTCCCTCGGTAATGGCGAATGGGAC	KJJ.F53	KJJ.F57 + KJJ.E37
T7 - gRNA 8-1 - HDV	TAATACGACTCACTATAGGACCACCCCAAAAATGAAGGGGACTAAAACATAAGTTTGTATGTGATAATATCAAATTTGGCCGGCATGGTCCCAGCCTCCTCGCTGGCGCCGGCTGGGCAACATTCCGAAGGGGACCGTCCCTCGGTAATGGCGAATGGGAC	KJJ.F54	KJJ.F57 + KJJ.E37
T7 - gRNA 8-2 - HDV - T	TAATACGACTCACTATAGGACCACCCCAAAAATGAAGGGGACTAAAACATACCAAACCAACCATATCCAAACGCAAGGGCCGGCATGGTCCCAGCCTCCTCGCTGGCGCCGGCTGGGCAACATTCCGAAGGGGACCGTCCCTCGGTAATGGCGAATGGGACCTAGCATAACCCCTTGGGGCCTCTAAACGGGTCTTGAGGGGTTTTTTG	Plasmid pKJJ0078	KJJ.F57 + KJJ.F63
T7 - gRNA 8-3 - HDV - T	TAATACGACTCACTATAGGACCACCCCAAAAATGAAGGGGACTAAAACAGATTTAAACCAGTTAACTGGTTATAAGAGGCCGGCATGGTCCCAGCCTCCTCGCTGGCGCCGGCTGGGCAACATTCCGAAGGGGACCGTCCCTCGGTAATGGCGAATGGGACCTAGCATAACCCCTTGGGGCCTCTAAACGGGTCTTGAGGGGTTTTTTG	Plasmid pKJJ0079	KJJ.F57 + KJJ.F63
T7 - CMV input RNA fragment	TAATACGACTCACTATAGGGTGTCCTGTGTGAGTTGATACAGTAGACATCTGTGACGCGATGCCGTGTTGAGAAGGGAACACATCTGGTTTTAGTAAGCCTACATCACAGTTTTGAGGTTCAATTCCTCTTACTCCCTG	CMVbn57-2_RNA	MV.P51 + MV.P52
T7 - Input RNA rragment for primer set 5	TAATACGACTCACTATAGGACAAAAACACCCAAGAAGTTTTTGCACAAGTCAAACAAATTTACAAAACACCACCAATTAAAGATTTTGGTGGTTTTAATTTTTCACAAATATTACCAGATCCATCAAAACCAAGCAAGAGGT	MV.Q20	MV.Q29 + MV.Q30
T7 - Input RNA fragment for primer set 8 - HDV	TAATACGACTCACTATAGGGTTCTTATTTCACAGAGCAACCAATTGATCTTGTACCAAACCAACCATATCCAAACGCAAGCTTCGATAATTTTAAGTTTGTATGTGATAATATCAAATTTGCTGATGATTTAAACCAGTTAACTGGTTATAAGAAACCTGCTTCAAGAGAGCTTAAAGTTACATTTTTCCCTGCCGGCCATGGTCCCAGCCTCCTCGCTGGCGGCCGGTGGGCAACATTCCGAGGGGACCGTCCCCTCGGTAATGGCGAATGGGACC	KJJ.E68	KJJ.C36 + KJJ.E37

## Sheet: gBlocks_and_Oligos
RNA Reporter	Sequence	Purpose
KJJ.FAM-U5-Q	/56-FAM/rUrUrUrUrU/3IABkFQ/	RNA reporter cleaved by active LbuCas13a
DNA Template gBlocks	Sequence	Purpose
KJJ.F52	TAATACGACTCACTATAGGACCACCCCAAAAATGAAGGGGACTAAAACATTATGCTAAGCCTTTTCTTAACAAAGTTGGCCGGCATGGTCCCAGCCTCCTCGCTGGCGCCGGCTGGGCAACATTCCGAAGGGGACCGTCCCTCGGTAATGGCGAATGGGAC	gBlock PCR template for T7 - gRNA 3-1 - HDV
KJJ.F53	TAATACGACTCACTATAGGACCACCCCAAAAATGAAGGGGACTAAAACAAAGCCCCAAAAGAAATTATCTTCTTAGAGGCCGGCATGGTCCCAGCCTCCTCGCTGGCGCCGGCTGGGCAACATTCCGAAGGGGACCGTCCCTCGGTAATGGCGAATGGGAC	gBlock PCR template for T7 - gRNA 7-4 - HDV
KJJ.F54	TAATACGACTCACTATAGGACCACCCCAAAAATGAAGGGGACTAAAACATAAGTTTGTATGTGATAATATCAAATTTGGCCGGCATGGTCCCAGCCTCCTCGCTGGCGCCGGCTGGGCAACATTCCGAAGGGGACCGTCCCTCGGTAATGGCGAATGGGAC	gBlock PCR template for T7 - gRNA 8-1 - HDV
KJJ.F56	TAATACGACTCACTATAGGACCACCCCAAAAATGAAGGGGACTAAAACAGTTGAGAAGGGAACACATCTGGTTTTAGTGGCCGGCATGGTCCCAGCCTCCTCGCTGGCGCCGGCTGGGCAACATTCCGAAGGGGACCGTCCCTCGGTAATGGCGAATGGGAC	gBlock PCR template for T7 - gRNA CMV - HDV
KJJ.E68	TAATACGACTCACTATAGGGTTCTTATTTCACAGAGCAACCAATTGATCTTGTACCAAACCAACCATATCCAAACGCAAGCTTCGATAATTTTAAGTTTGTATGTGATAATATCAAATTTGCTGATGATTTAAACCAGTTAACTGGTTATAAGAAACCTGCTTCAAGAGAGCTTAAAGTTACATTTTTCCCTGCCGGCCATGGTCCCAGCCTCCTCGCTGGCGGCCGGTGGGCAACATTCCGAGGGGACCGTCCCCTCGGTAATGGCGAATGGGACC	gBlock PCR template for T7 - Input RNA fragment for primer set 8 - HDV
MV.Q20	TAATACGACTCACTATAGGACAAAAACACCCAAGAAGTTTTTGCACAAGTCAAACAAATTTACAAAACACCACCAATTAAAGATTTTGGTGGTTTTAATTTTTCACAAATATTACCAGATCCATCAAAACCAAGCAAGAGGT	gBlock PCR template for T7 - Input RNA fragment for primer set 5
CMVbn57-2_RNA	TAATACGACTCACTATAGGGTGTCCTGTGTGAGTTGATACAGTAGACATCTGTGACGCGATGCCGTGTTGAGAAGGGAACACATCTGGTTTTAGTAAGCCTACATCACAGTTTTGAGGTTCAATTCCTCTTACTCCCTG	gBlock PCR template for T7 - CMV input RNA fragment
DNA Template Ultramer	Sequence	Purpose
KJJ.F68	TAATACGACTCACTATAGGACCACCCCAAAAATGAAGGGGACTAAAACAATAGTTTAAAAATTACAGAAGAGGTTGGGGCCGGCATGGTCCCAGCCTCCTCGCTGGCGCCGGCTGGGCAACATTCCGAAGGGGACCGTCCCTCGGTAATGGCGAATGGGAC	Oligo PCR template for T7 - gRNA 2-1 - HDV
KJJ.F71	TAATACGACTCACTATAGGACCACCCCAAAAATGAAGGGGACTAAAACAACCTTTTGAAATTAAATTGGCAAAGAAAGGCCGGCATGGTCCCAGCCTCCTCGCTGGCGCCGGCTGGGCAACATTCCGAAGGGGACCGTCCCTCGGTAATGGCGAATGGGAC	Oligo PCR template for T7 - gRNA 6-1 - HDV
KJJ.F72	TAATACGACTCACTATAGGACCACCCCAAAAATGAAGGGGACTAAAACAGAACATGAGCATGAAATTGCTTGGTACAGGCCGGCATGGTCCCAGCCTCCTCGCTGGCGCCGGCTGGGCAACATTCCGAAGGGGACCGTCCCTCGGTAATGGCGAATGGGAC	Oligo PCR template for T7 - gRNA 6-2 - HDV
KJJ.F73	TAATACGACTCACTATAGGACCACCCCAAAAATGAAGGGGACTAAAACATTAAAGCCTTGAATTTAGGTGAAACATTGGCCGGCATGGTCCCAGCCTCCTCGCTGGCGCCGGCTGGGCAACATTCCGAAGGGGACCGTCCCTCGGTAATGGCGAATGGGAC	Oligo PCR template for T7 - gRNA 7-1 - HDV
KJJ.G22	GACTCACTATAGGACCACCCCAAAAATGAAGGGGACTAAAACAGGGATTGTACAGAAAGTGTGTTAAATCCGGCCGGCATGGTCCCAGCCTCCTCGCTGGCGCCGGCTGGGCAACATTCCGAAGGGGACCGTCCCTCGGTAATGGCGAATGGGACCTAGCATAACCCCTTGGGGCCTCTAAACGGGTCTTGAGGGGTTTT	Oligo PCR template for T7 - gRNA 7-2 - HDV - T
KJJ.G23	GACTCACTATAGGACCACCCCAAAAATGAAGGGGACTAAAACACTCAAAGGGATTGTACAGAAAGTGTGTTGGCCGGCATGGTCCCAGCCTCCTCGCTGGCGCCGGCTGGGCAACATTCCGAAGGGGACCGTCCCTCGGTAATGGCGAATGGGACCTAGCATAACCCCTTGGGGCCTCTAAACGGGTCTTGAGGGGTTTT	Oligo PCR template for T7 - gRNA 7-3 - HDV - T
KJJ.G24	GACTCACTATAGGACCACCCCAAAAATGAAGGGGACTAAAACAGGTACACGGAACGTTCTGAAAAGAGCTAGGCCGGCATGGTCCCAGCCTCCTCGCTGGCGCCGGCTGGGCAACATTCCGAAGGGGACCGTCCCTCGGTAATGGCGAATGGGACCTAGCATAACCCCTTGGGGCCTCTAAACGGGTCTTGAGGGGTTTT	Oligo PCR template for T7 - gRNA 6-3 - HDV - T
KJJ.G25	GACTCACTATAGGACCACCCCAAAAATGAAGGGGACTAAAACAGTTGGCCACACAGATCTAATGGCTGCTTGGCCGGCATGGTCCCAGCCTCCTCGCTGGCGCCGGCTGGGCAACATTCCGAAGGGGACCGTCCCTCGGTAATGGCGAATGGGACCTAGCATAACCCCTTGGGGCCTCTAAACGGGTCTTGAGGGGTTTT	Oligo PCR template for T7 - gRNA 2-2 - HDV - T
PCR Primer	Sequence	Purpose
KJJ.C36	TAATACGACTCACTATAGGG	Forward Primer that binds to T7 promoter + GGG
KJJ.E37	GGTCCCATTCGCCATTAC	Reverse Primer that binds to HDV
KJJ.F57	TAATACGACTCACTATAGGACCACCCC	Forward Primer that binds to T7 promoter + a portion of LbuCas13a gRNA
KJJ.F63	CAAAAAACCCCTCAAGACCCGTTTAG	Reverse Primer that binds to T7 terminator
MV.P51	TAATACGACTCACTATAGGGTGT	Forward Primer that binds to CMVbn57-2_RNA gBlock
MV.P52	CAGGGAGTAAGAGGAATTGA	Reverse Primer that binds to CMVbn57-2_RNA gBlock
MV.Q29	TAATACGACTCACTATAGGACAAAAAC	Forward Primer that binds to MV.Q20
MV.Q30	ACCTCTTGCTTGGTTTTGATGG	Reverse Primer that binds to MV.Q20
		Reverse Primer that binds to HDV

## Sheet: Protein
Protein	AA Sequences (after purification)	Addgene #
LbuCas13a (cleaved from 6XHis-MBP-TEV)	SNAMKVTKVGGISHKKYTSEGRLVKSESEENRTDERLSALLNMRLDMYIKNPSSTETKENQKRIGKLKKFFSNKMVYLKDNTLSLKNGKKENIDREYSETDILESDVRDKKNFAVLKKIYLNENVNSEELEVFRNDIKKKLNKINSLKYSFEKNKANYQKINENNIEKVEGKSKRNIIYDYYRESAKRDAYVSNVKEAFDKLYKEEDIAKLVLEIENLTKLEKYKIREFYHEIIGRKNDKENFAKIIYEEIQNVNNMKELIEKVPDMSELKKSQVFYKYYLDKEELNDKNIKYAFCHFVEIEMSQLLKNYVYKRLSNISNDKIKRIFEYQNLKKLIENKLLNKLDTYVRNCGKYNYYLQDGEIATSDFIARNRQNEAFLRNIIGVSSVAYFSLRNILET…	83482
