# Supplementary material for: Developing, Characterizing, and Modeling CRISPR-Based Point-of-Use Pathogen Diagnostics
Source: ACS Synth Biol. 2024 Dec 13;14(1):129–47. doi: 10.1021/acssynbio.4c00469 (PMC11744932; doi:10.1021/acssynbio.4c00469)
Supplement: Supplementary file 3 — sb4c00469_si_003.zip [file sb4c00469_si_003.zip]

Archive with 24 entries (20 files):
- Jung_NASBA-Cas13a_Supp_Data_File2_Images/
- __MACOSX/._Jung_NASBA-Cas13a_Supp_Data_File2_Images
- Jung_NASBA-Cas13a_Supp_Data_File2_Images/Figure1F/
- __MACOSX/Jung_NASBA-Cas13a_Supp_Data_File2_Images/._Figure1F
- Jung_NASBA-Cas13a_Supp_Data_File2_Images/FigureS3A/
- __MACOSX/Jung_NASBA-Cas13a_Supp_Data_File2_Images/._FigureS3A
- Jung_NASBA-Cas13a_Supp_Data_File2_Images/FigureS3B,C/
- __MACOSX/Jung_NASBA-Cas13a_Supp_Data_File2_Images/._FigureS3B,C
- Jung_NASBA-Cas13a_Supp_Data_File2_Images/Figure1F/Figure1F_Notes.txt
- __MACOSX/Jung_NASBA-Cas13a_Supp_Data_File2_Images/Figure1F/._Figure1F_Notes.txt
- Jung_NASBA-Cas13a_Supp_Data_File2_Images/Figure1F/Figure1F_Replicate1.tif
- __MACOSX/Jung_NASBA-Cas13a_Supp_Data_File2_Images/Figure1F/._Figure1F_Replicate1.tif
- Jung_NASBA-Cas13a_Supp_Data_File2_Images/Figure1F/Figure1F_Replicate2.tif
- __MACOSX/Jung_NASBA-Cas13a_Supp_Data_File2_Images/Figure1F/._Figure1F_Replicate2.tif
- Jung_NASBA-Cas13a_Supp_Data_File2_Images/Figure1F/Figure1F_Replicate3.tif
- __MACOSX/Jung_NASBA-Cas13a_Supp_Data_File2_Images/Figure1F/._Figure1F_Replicate3.tif
- Jung_NASBA-Cas13a_Supp_Data_File2_Images/FigureS3A/FigureS3A_Notes.txt
- __MACOSX/Jung_NASBA-Cas13a_Supp_Data_File2_Images/FigureS3A/._FigureS3A_Notes.txt
- Jung_NASBA-Cas13a_Supp_Data_File2_Images/FigureS3A/FigureS3A.tif
- __MACOSX/Jung_NASBA-Cas13a_Supp_Data_File2_Images/FigureS3A/._FigureS3A.tif
- Jung_NASBA-Cas13a_Supp_Data_File2_Images/FigureS3B,C/FigureS3B,C.tif
- __MACOSX/Jung_NASBA-Cas13a_Supp_Data_File2_Images/FigureS3B,C/._FigureS3B,C.tif
- Jung_NASBA-Cas13a_Supp_Data_File2_Images/FigureS3B,C/FigureS3B,C_Notes.txt
- __MACOSX/Jung_NASBA-Cas13a_Supp_Data_File2_Images/FigureS3B,C/._FigureS3B,C_Notes.txt
