# Supplementary material for: Developing, Characterizing, and Modeling CRISPR-Based Point-of-Use Pathogen Diagnostics
Source: ACS Synth Biol. 2024 Dec 13;14(1):129–47. doi: 10.1021/acssynbio.4c00469 (PMC11744932; doi:10.1021/acssynbio.4c00469)
Supplement: Supplementary file 3 — sb4c00469_si_003.zip [file sb4c00469_si_003.zip › Jung_NASBA-Cas13a_Supp_Data_File2_Images/Figure1F/Figure1F_Notes.txt]

"Developing, characterizing and modeling CRISPR-based point-of-use pathogen diagnostics."
Jung, et al. (2024)

Figure1F_Replicate1.tif, Figure1F_Replicate2.tif, and Figure1F_Replicate3.tif all show the uncropped, unprocessed urea-PAGE gel image of the data shown in Figure 1F, including the other two replicates not explicitly shown in the panel. Figure1F_Replicate1.tif is the uncropped, unprocessed image shown in the manuscript. Lane 1 is not shown in the manuscript. 

From left to right:
1. ssDNA Ladder (15, 20, 25, 30, 40, 50, 60 nt)
2. NEB Low Range ssRNA Ladder (50, 80, 150, 300, 500, 1000 nt)
3. NASBA RNA products generated from NASBA Primer Set 1 (sense strand) (-) 20 fM input viral RNA
4. NASBA RNA products generated from NASBA Primer Set 1 (sense strand) (+) 20 fM input viral RNA
5. NASBA RNA products generated from NASBA Primer Set 1 (antisense strand) (-) 20 fM input viral RNA
6. NASBA RNA products generated from NASBA Primer Set 1 (antisense strand) (+) 20 fM input viral RNA
7. NASBA RNA products generated from NASBA Primer Set 2 (-) 20 fM input viral RNA
8. NASBA RNA products generated from NASBA Primer Set 2 (+) 20 fM input viral RNA
9. NASBA RNA products generated from NASBA Primer Set 3 (-) 20 fM input viral RNA
10. NASBA RNA products generated from NASBA Primer Set 3 (+) 20 fM input viral RNA
11. NASBA RNA products generated from NASBA Primer Set 4 (-) 20 fM input viral RNA
12. NASBA RNA products generated from NASBA Primer Set 4 (+) 20 fM input viral RNA
13. NASBA RNA products generated from NASBA Primer Set 5 (-) 20 fM input viral RNA
14. NASBA RNA products generated from NASBA Primer Set 5 (+) 20 fM input viral RNA
15. NASBA RNA products generated from NASBA Primer Set 6 (-) 20 fM input viral RNA
16. NASBA RNA products generated from NASBA Primer Set 6 (+) 20 fM input viral RNA
17. NASBA RNA products generated from NASBA Primer Set 7 (-) 20 fM input viral RNA
18. NASBA RNA products generated from NASBA Primer Set 7 (+) 20 fM input viral RNA
19. NASBA RNA products generated from NASBA Primer Set 8 (-) 20 fM input viral RNA
20. NASBA RNA products generated from NASBA Primer Set 8 (+) 20 fM input viral RNA
