# Supplementary material for: Developing, Characterizing, and Modeling CRISPR-Based Point-of-Use Pathogen Diagnostics
Source: ACS Synth Biol. 2024 Dec 13;14(1):129–47. doi: 10.1021/acssynbio.4c00469 (PMC11744932; doi:10.1021/acssynbio.4c00469)
Supplement: Supplementary file 3 — sb4c00469_si_003.zip [file sb4c00469_si_003.zip › Jung_NASBA-Cas13a_Supp_Data_File2_Images/FigureS3A/FigureS3A_Notes.txt]

"Developing, characterizing and modeling CRISPR-based point-of-use pathogen diagnostics."
Jung, et al. (2024)

FigureS3A.tif shows the uncropped, unprocessed native-PAGE gel image of the data shown in Figure S3A. Lanes 4-9 are shown in the figure. Lanes 1-3 and 10-23 are not shown in the manuscript. 

From left to right:

1. Input RNA for RT reactions
2. Bionexus Hi-Lo dsDNA ladder

Lanes 3 - 9 are reactions from Replicate 1:

3. NaOH hydrolyzed input RNA (negative control)
4. cDNA products from AMV RT
5. dsDNA products from AMV RT
6. cDNA products from ProtoScript II RT
7. dsDNA products from ProtoScript II RT
8. cDNA products from M-MuLV RT
9. dsDNA products from M-MuLV RT

Lanes 10 - 16 are reactions from Replicate 2:

10. NaOH hydrolyzed input RNA (negative control)
11. cDNA products from AMV RT
12. dsDNA products from AMV RT
13. cDNA products from ProtoScript II RT
14. dsDNA products from ProtoScript II RT
15. cDNA products from M-MuLV RT
16. dsDNA products from M-MuLV RT

Lanes 17 - 23 are reactions from Replicate 3:

17. NaOH hydrolyzed input RNA (negative control)
18. cDNA products from AMV RT
19. dsDNA products from AMV RT
20. cDNA products from ProtoScript II RT
21. dsDNA products from ProtoScript II RT
22. cDNA products from M-MuLV RT
23. dsDNA products from M-MuLV RT
