# Supplementary material for: Developing, Characterizing, and Modeling CRISPR-Based Point-of-Use Pathogen Diagnostics
Source: ACS Synth Biol. 2024 Dec 13;14(1):129–47. doi: 10.1021/acssynbio.4c00469 (PMC11744932; doi:10.1021/acssynbio.4c00469)
Supplement: Supplementary file 3 — sb4c00469_si_003.zip [file sb4c00469_si_003.zip › Jung_NASBA-Cas13a_Supp_Data_File2_Images/FigureS3B,C/FigureS3B,C_Notes.txt]

"Developing, characterizing and modeling CRISPR-based point-of-use pathogen diagnostics."
Jung, et al. (2024)

FigureS3B,C.tif shows the uncropped, unprocessed native-PAGE gel image of the data shown in Figure S3B and Figure S3C. Lanes 1-13 and 16-20 are not shown in the manuscript. 

From left to right:

1. SARS-CoV-2 input fragment RNA (125-nt)
2. Expected dsDNA product from NASBA RT reactions (94-BP)
3. Expected RNA product (77-nt)

Lanes 4-9 are NASBA reactions done with SARS-CoV-2 input with the pre-incubation step at 65°C:

4. NaOH hydrolyzed input RNA (negative control)
5. cDNA product generated by AMV RT and treated with NaOH hydrolysis
6. cDNA product generated by AMV RT and RNaseH treated with NaOH hydrolysis
7. cDNA product generated by AMV RT and RNaseH without NaOH hydrolysis treatment
8. dsDNA products generated by AMV RT, RNaseH, and the second primer with NaOH hydrolysis
9. dsDNA products generated by AMV RT and the second primer with NaOH hydrolysis

Lanes 10-15 are NASBA reactions done with SARS-CoV-2 input without the pre-incubation step at 65°C:

10. NaOH hydrolyzed input RNA (negative control)
11. cDNA product generated by AMV RT and treated with NaOH hydrolysis
12. cDNA product generated by AMV RT and RNaseH treated with NaOH hydrolysis
13. cDNA product generated by AMV RT and RNaseH without NaOH hydrolysis treatment
14. dsDNA products generated by AMV RT, RNaseH, and the second primer with NaOH hydrolysis
15. dsDNA products generated by AMV RT and the second primer with NaOH hydrolysis

Lanes 16-22 are NASBA reactions done with CMV input:

16. CMV input fragment RNA (122-nt)
17. NaOH hydrolyzed input RNA (negative control)
18. cDNA product generated by AMV RT and treated with NaOH hydrolysis
19. cDNA product generated by AMV RT and RNaseH treated with NaOH hydrolysis
20. cDNA product generated by AMV RT and RNaseH without NaOH hydrolysis treatment
21. dsDNA products generated by AMV RT, RNaseH, and the second primer with NaOH hydrolysis
22. dsDNA products generated by AMV RT and the second primer with NaOH hydrolysis
