# Supplementary material for: Developing, Characterizing, and Modeling CRISPR-Based Point-of-Use Pathogen Diagnostics
Source: ACS Synth Biol. 2024 Dec 13;14(1):129–47. doi: 10.1021/acssynbio.4c00469 (PMC11744932; doi:10.1021/acssynbio.4c00469)
Supplement: Supplementary file 4 — sb4c00469_si_004.xlsx [file sb4c00469_si_004.xlsx]

## Sheet: MEF_Standardization
Soluble Fluorescein Plate Reader Calibration
6-FAM plate reader calibration to µM FITC: Fluorescence (AU) = 2570.5*(MEF µM FITC)
Ex 490 nm, Em 525 nm
Plate Reader 1, Gain = 50
[FITC] (µM)	Replicate 1	Replicate 2	Replicate 3	Average	Background Subtracted	Std. Dev.
6.25	15633	15931	15993	15852	15847	192
3.125	8548	8136	8222	8302	8297	217
1.563	4334	4234	4251	4273	4268	54
0.781	2179	2151	2126	2152	2147	27
0.391	1072	1073	1092	1079	1074	11
0.195	553	551	564	556	551	7
0.098	275	264	276	272	267	7
0.049	148	131	136	138	133	9
0	0	15	0	5	0	9
6-FAM plate reader calibration to µM FITC: Fluorescence (AU) = 10114*(MEF µM FITC)
Ex 490 nm, Em 525 nm
Plate Reader 1, Gain = 60
[FITC] (µM)	Replicate 1	Replicate 2	Replicate 3	Average	Background Subtracted	Std. Dev.
6.25	61664	62509	62585	62253	62250	511
3.125	33709	32071	32504	32761	32758	849
1.563	17055	16863	16820	16913	16910	125
0.781	8669	8444	8457	8523	8520	126
0.391	4318	4300	4390	4336	4333	48
0.195	2165	2172	2142	2160	2157	16
0.098	1084	1099	1137	1107	1104	27
0.049	559	545	563	556	553	9
0	8	2	0	3	0	4
6-FAM plate reader calibration to µM FITC: Fluorescence (AU) = 6560.3*(MEF µM FITC)
Ex 490 nm, Em 525 nm
Plate Reader 2, Gain = 50
[FITC] (µM)	Replicate 1	Replicate 2	Replicate 3	Average	Background Subtracted	Std. Dev.
6.25	39794	40540	40810	40381	40378	526
3.125	21869	20741	21032	21214	21211	586
1.563	10982	10984	11075	11014	11011	53
0.781	5605	5567	5530	5567	5564	38
0.391	2857	2816	2877	2850	2847	31
0.195	1406	1428	1397	1410	1407	16
0.098	705	732	731	723	720	15
0.049	348	360	369	359	356	11
0	4	0	6	3	0	3
6-FAM plate reader calibration to µM FITC: Fluorescence (AU) = 26015*(MEF µM FITC)
Ex 490 nm, Em 525 nm
Plate Reader 2, Gain = 60
[FITC] (µM)	Replicate 1	Replicate 2	Replicate 3	Average	Background Subtracted	Std. Dev.
3.125	82272	78681	79882	80278	80260	1828
1.563	42067	41829	42140	42012	41994	163
0.781	21446	21185	21301	21311	21293	131
0.391	10895	10760	11040	10898	10880	140
0.195	5478	5527	5424	5476	5458	52
0.098	2689	2795	2798	2761	2743	62
0.049	1358	1368	1409	1378	1360	27
0	21	17	16	18	0	3

## Sheet: Figure1B
	Replicate 1			Replicate 2			Replicate 3
Time (min)	20 fM	2 fM	0 fM	20 fM	2 fM	0 fM	20 fM	2 fM	0 fM		Reaction Condition
0	0.0230172	0.026828	0.0272853	0.0225599	0.0239318	0.025761	0.0210356	0.0233221	0.0249989		Component	Final Concentration
5	0.0249989	0.0291145	0.029267	0.0242367	0.026828	0.026828	0.0233221	0.0253037	0.0278951		Primers	250 nM each
10	0.0248464	0.0301815	0.0304864	0.024694	0.0272853	0.0281999	0.0242367	0.0251513	0.0291145		dNTPs	4 mM
15	0.0256086	0.0309437	0.031401	0.0259134	0.0280475	0.0288097	0.0248464	0.0265232	0.0294194		NTPs	12 mM
20	0.0266756	0.0327729	0.0321632	0.0263707	0.0286572	0.0294194	0.0233221	0.026828	0.0288097		DMSO	0.15
25	0.0272853	0.032468	0.0330778	0.0263707	0.0298767	0.030334	0.025761	0.0278951	0.029267		DTT	5 mM
30	0.0275902	0.0338399	0.0335351	0.0271329	0.0297243	0.0306388	0.025761	0.0291145	0.0307913		AMV RT	1 U/µL
35	0.0274378	0.0327729	0.0333826	0.0272853	0.0306388	0.0317059	0.0266756	0.0291145	0.0307913		T7 RNAP	2.5 U/µL
40	0.0285048	0.0330778	0.0346021	0.0283524	0.0306388	0.0320107	0.0275902	0.0288097	0.0307913		RNase H	0.005 U/µL
45	0.0281999	0.0335351	0.0352118	0.0278951	0.0310961	0.031401	0.0280475	0.0298767	0.031401		BSA	0.1 µg/µL
50	0.0283524	0.0342972	0.0349069	0.0291145	0.0312486	0.0317059	0.0288097	0.0306388	0.0320107		LbuCaas13a	90 nM
55	0.0294194	0.0336875	0.035974	0.0285048	0.0323156	0.032468	0.0280475	0.0300291	0.032468		gRNA 8-1	45 nM
60	0.0294194	0.0335351	0.0355167	0.0294194	0.0321632	0.0330778	0.0283524	0.0304864	0.0327729		RNaseOut	1X
65	0.029267	0.0352118	0.0368886	0.0298767	0.0318583	0.0333826	0.0297243	0.030334	0.0330778		RNA Reporter	2.5 µM
70	0.0297243	0.035974	0.0362788	0.0300291	0.0326205	0.0336875	0.029267	0.0310961	0.0333826		**The in-house NASBA buffer and LbuCas13a cleavage buffer compositions are listed in Materials and Methods.
75	0.0306388	0.0358215	0.0367361	0.0301815	0.032468	0.0330778	0.029267	0.0315534	0.0346021
80	0.0298767	0.0364313	0.0373459	0.0306388	0.0332302	0.0342972	0.0298767	0.0315534	0.0347545
85	0.0307913	0.0362788	0.0379556	0.0310961	0.0332302	0.0347545	0.0306388	0.031401	0.0346021
90	0.0315534	0.0373459	0.038108	0.0318583	0.0339923	0.0347545	0.0301815	0.0326205	0.0349069
95	0.0312486	0.0371934	0.0382604	0.0315534	0.0342972	0.0350594	0.0315534	0.0323156	0.0355167
100	0.031401	0.0373459	0.0387177	0.0317059	0.0344496	0.0350594	0.030334	0.0333826	0.035974
105	0.0317059	0.0373459	0.0393275	0.0323156	0.0350594	0.0361264	0.0312486	0.0326205	0.0362788
110	0.032468	0.038108	0.039175	0.0320107	0.0346021	0.0355167	0.0312486	0.0335351	0.0362788
115	0.032468	0.038108	0.0397848	0.0318583	0.0353642	0.0362788	0.0317059	0.0332302	0.0367361
120	0.0321632	0.0387177	0.0400896	0.0335351	0.0356691	0.0365837	0.0321632	0.0342972	0.0368886
125	0.0327729	0.0390226	0.0402421	0.0330778	0.035974	0.0361264	0.0321632	0.0341448	0.0371934
130	0.0338399	0.0396323	0.0403945	0.0327729	0.0365837	0.0371934	0.0327729	0.0346021	0.0367361
135	0.0335351	0.0393275	0.0411567	0.0339923	0.0362788	0.0371934	0.0329253	0.0346021	0.0378031
140	0.0341448	0.0405469	0.0403945	0.0336875	0.0365837	0.038108	0.0330778	0.0349069	0.0376507
145	0.0342972	0.0397848	0.0414615	0.0346021	0.037041	0.038108	0.032468	0.0358215	0.0382604
150	0.0344496	0.0402421	0.0422237	0.0338399	0.0371934	0.0382604	0.0336875	0.0352118	0.0379556
155	0.0352118	0.0400896	0.0417664	0.0356691	0.0373459	0.0382604	0.0332302	0.0352118	0.0382604
160	0.0344496	0.0405469	0.0428334	0.0344496	0.038108	0.0378031	0.0330778	0.0361264	0.0390226
165	0.0347545	0.0406994	0.0422237	0.0347545	0.0374983	0.038108	0.0335351	0.035974	0.039175
170	0.0353642	0.0414615	0.0428334	0.035974	0.0382604	0.0379556	0.0335351	0.037041	0.0396323
175	0.0347545	0.0413091	0.0429858	0.0352118	0.0384129	0.039175	0.0341448	0.0358215	0.0402421
180	0.0347545	0.0411567	0.043748	0.0356691	0.0387177	0.0387177	0.0344496	0.0361264	0.0400896
185	0.0355167	0.0423761	0.0440529	0.0358215	0.0387177	0.0399372	0.0335351	0.0373459	0.0396323
190	0.0365837	0.0414615	0.043748	0.0361264	0.0388702	0.039175	0.0350594	0.0373459	0.0403945
195	0.0362788	0.0425285	0.0442053	0.0364313	0.0390226	0.0406994	0.0346021	0.0378031	0.0405469
200	0.0365837	0.0428334	0.0445102	0.0362788	0.0396323	0.0396323	0.0353642	0.037041	0.0405469
205	0.0373459	0.0428334	0.044815	0.0365837	0.0397848	0.0413091	0.0350594	0.0376507	0.0414615
210	0.0365837	0.0431383	0.044815	0.0374983	0.0396323	0.0411567	0.0356691	0.0379556	0.0405469
215	0.0367361	0.0434431	0.044815	0.037041	0.0399372	0.0403945	0.0364313	0.0382604	0.0406994
220	0.035974	0.0434431	0.0449675	0.0364313	0.0400896	0.0405469	0.0355167	0.038108	0.0417664
225	0.0368886	0.0435956	0.0460345	0.0368886	0.0396323	0.0410042	0.0356691	0.0382604	0.0410042
230	0.037041	0.0431383	0.0449675	0.037041	0.0400896	0.0410042	0.0365837	0.0385653	0.0413091
235	0.0384129	0.044815	0.0461869	0.037041	0.0400896	0.0419188	0.0361264	0.0388702	0.0414615
240	0.0367361	0.0442053	0.0455772	0.0376507	0.0406994	0.0414615	0.0362788	0.0387177	0.0422237
245	0.0376507	0.0442053	0.0460345	0.0387177	0.0408518	0.0419188	0.0356691	0.0387177	0.0422237
250	0.0374983	0.0451199	0.0466442	0.0379556	0.0413091	0.0422237	0.0364313	0.0388702	0.0419188
255	0.038108	0.0449675	0.0471015	0.0385653	0.0406994	0.0419188	0.035974	0.0393275	0.0422237
260	0.0384129	0.0445102	0.0469491	0.0390226	0.0411567	0.0420712	0.0378031	0.0399372	0.042681
265	0.038108	0.0455772	0.0474064	0.0390226	0.0410042	0.0419188	0.0368886	0.0393275	0.0425285
270	0.0384129	0.0442053	0.0481685	0.0384129	0.0414615	0.0429858	0.0362788	0.0394799	0.0423761
275	0.0387177	0.0457296	0.0469491	0.0385653	0.041614	0.0422237	0.037041	0.0397848	0.0435956
280	0.0382604	0.0449675	0.0486258	0.0388702	0.0411567	0.0429858	0.0367361	0.0393275	0.0428334
285	0.0396323	0.0457296	0.0480161	0.0390226	0.0413091	0.0425285	0.0373459	0.0402421	0.0428334
290	0.0393275	0.0454248	0.0474064	0.0390226	0.0411567	0.0425285	0.0371934	0.0402421	0.0431383
295	0.0393275	0.0457296	0.0484734	0.0397848	0.0420712	0.0432907	0.0376507	0.0403945	0.0432907
300	0.0390226	0.0466442	0.048321	0.0399372	0.0420712	0.0429858	0.0373459	0.0397848	0.0431383
305	0.039175	0.0457296	0.0481685	0.0396323	0.0420712	0.043748	0.0376507	0.0397848	0.043748
310	0.0394799	0.0457296	0.0490831	0.0397848	0.0420712	0.0439004	0.0374983	0.0402421	0.0445102
315	0.0394799	0.0460345	0.0481685	0.0399372	0.0423761	0.0419188	0.0373459	0.0399372	0.0443577
320	0.0393275	0.0467966	0.0490831	0.0400896	0.0420712	0.0432907	0.0376507	0.0399372	0.0440529
325	0.0399372	0.045882	0.0487783	0.0406994	0.0419188	0.0429858	0.038108	0.0410042	0.0442053
330	0.0399372	0.0472539	0.0478637	0.0405469	0.0413091	0.0432907	0.0384129	0.0403945	0.0439004
335	0.0396323	0.0471015	0.0496928	0.0403945	0.042681	0.0442053	0.0385653	0.041614	0.0445102
340	0.0405469	0.0480161	0.0489307	0.0402421	0.042681	0.0432907	0.0382604	0.0414615	0.0443577
345	0.0405469	0.0460345	0.0487783	0.0397848	0.0423761	0.043748	0.0387177	0.0408518	0.044815
350	0.0397848	0.0469491	0.0490831	0.0405469	0.0435956	0.0445102	0.0387177	0.0413091	0.0443577
355	0.0397848	0.0474064	0.0492356	0.0403945	0.0432907	0.0449675	0.0384129	0.0413091	0.0449675
360	0.0402421	0.0471015	0.0496928	0.0399372	0.0431383	0.0445102	0.0387177	0.0414615	0.0451199

## Sheet: Figure1C
	Replicate 1			Replicate 2			Replicate 3
Time (min)	20 fM	2 fM	0 fM	20 fM	2 fM	0 fM	20 fM	2 fM	0 fM		Reaction Condition
0	0.0269805	0.0243891	0.0245416	0.0230172	0.0239318	0.0224075	0.0219502	0.0211881	0.0219502		Component	Final Concentration
5	0.0285048	0.026828	0.0278951	0.025761	0.024694	0.0240843	0.0248464	0.0230172	0.0230172		Primers	250 nM each
10	0.0300291	0.0280475	0.0283524	0.0265232	0.0253037	0.0260659	0.0248464	0.0234745	0.023627		dNTPs	4 mM
15	0.0307913	0.0281999	0.0289621	0.0272853	0.0265232	0.0259134	0.0256086	0.024694	0.024694		NTPs	12 mM
20	0.0317059	0.0306388	0.0297243	0.0280475	0.0272853	0.0265232	0.0275902	0.024694	0.0254562		DMSO	0.15
25	0.0329253	0.0298767	0.0285048	0.0283524	0.0277426	0.0271329	0.0274378	0.0254562	0.0251513		DTT	5 mM
30	0.0333826	0.0304864	0.0301815	0.0288097	0.0274378	0.0271329	0.0286572	0.0259134	0.025761		ProtoScript II RT	1 U/µL
35	0.0330778	0.0315534	0.0306388	0.0300291	0.0281999	0.0281999	0.0288097	0.0265232	0.026828		T7 RNAP	2.5 U/µL
40	0.0349069	0.0326205	0.031401	0.0298767	0.0286572	0.0288097	0.0283524	0.0275902	0.0274378		RNase H	0.005 U/µL
45	0.0350594	0.0321632	0.0320107	0.0306388	0.0294194	0.0286572	0.029267	0.0271329	0.0275902		BSA	0.1 µg/µL
50	0.035974	0.0326205	0.0320107	0.0301815	0.0294194	0.0295718	0.0289621	0.0283524	0.0285048		LbuCaas13a	90 nM
55	0.0361264	0.0330778	0.0327729	0.0304864	0.0301815	0.0291145	0.029267	0.0289621	0.0289621		gRNA 8-1	45 nM
60	0.0364313	0.0347545	0.0330778	0.0317059	0.0304864	0.030334	0.0309437	0.0283524	0.0291145		RNaseOut	1X
65	0.0371934	0.0341448	0.0336875	0.0318583	0.0306388	0.0304864	0.0310961	0.0288097	0.0294194		RNA Reporter	2.5 µM
70	0.0374983	0.0347545	0.0344496	0.0326205	0.0309437	0.0300291	0.0317059	0.0294194	0.0295718		**The in-house NASBA buffer and LbuCas13a cleavage buffer compositions are listed in Materials and Methods.
75	0.038108	0.0344496	0.0346021	0.0329253	0.0320107	0.0315534	0.0317059	0.0297243	0.0294194
80	0.0390226	0.0349069	0.0347545	0.0321632	0.0320107	0.0315534	0.0332302	0.0300291	0.0298767
85	0.0399372	0.0353642	0.0349069	0.0335351	0.0317059	0.0318583	0.0329253	0.0307913	0.0306388
90	0.0396323	0.0361264	0.0353642	0.0336875	0.0326205	0.0326205	0.0335351	0.0306388	0.0304864
95	0.0400896	0.0365837	0.0362788	0.0339923	0.0326205	0.0321632	0.0335351	0.0312486	0.0309437
100	0.0396323	0.0361264	0.0361264	0.0339923	0.0326205	0.0327729	0.0336875	0.0315534	0.0312486
105	0.0400896	0.0361264	0.0367361	0.0347545	0.0332302	0.0330778	0.0330778	0.0310961	0.0318583
110	0.0402421	0.0373459	0.037041	0.0341448	0.0335351	0.0336875	0.0344496	0.031401	0.0321632
115	0.0405469	0.0374983	0.0373459	0.0358215	0.0332302	0.0336875	0.0339923	0.032468	0.0326205
120	0.0419188	0.038108	0.0364313	0.0355167	0.0339923	0.0342972	0.0352118	0.032468	0.0321632
125	0.0417664	0.0384129	0.0374983	0.0362788	0.0342972	0.0341448	0.0350594	0.0329253	0.0326205
130	0.0422237	0.0388702	0.0382604	0.0355167	0.0349069	0.0344496	0.0358215	0.0330778	0.0335351
135	0.042681	0.0390226	0.0385653	0.035974	0.0350594	0.0350594	0.0356691	0.0327729	0.0335351
140	0.0428334	0.0396323	0.0382604	0.0361264	0.0353642	0.0344496	0.035974	0.0335351	0.0335351
145	0.0431383	0.0400896	0.0388702	0.0365837	0.0356691	0.0356691	0.0364313	0.0344496	0.0344496
150	0.0423761	0.0394799	0.039175	0.0362788	0.0361264	0.0353642	0.0373459	0.0333826	0.0342972
155	0.0428334	0.0400896	0.0397848	0.037041	0.0353642	0.0349069	0.0368886	0.0342972	0.0342972
160	0.0440529	0.0400896	0.0400896	0.0371934	0.0361264	0.0355167	0.0368886	0.0339923	0.0344496
165	0.043748	0.0399372	0.0394799	0.0379556	0.0361264	0.035974	0.0373459	0.0341448	0.0342972
170	0.043748	0.0408518	0.0397848	0.0378031	0.0371934	0.0355167	0.037041	0.0353642	0.0347545
175	0.0446626	0.0411567	0.0396323	0.0376507	0.0365837	0.0365837	0.0378031	0.0346021	0.0353642
180	0.0440529	0.0417664	0.0402421	0.0384129	0.0367361	0.0368886	0.0382604	0.0346021	0.0353642
185	0.0446626	0.0410042	0.0414615	0.038108	0.037041	0.0368886	0.0374983	0.0346021	0.0355167
190	0.0455772	0.0410042	0.0413091	0.0382604	0.0364313	0.0371934	0.0382604	0.0352118	0.0355167
195	0.0451199	0.041614	0.0413091	0.0382604	0.0376507	0.0379556	0.0390226	0.0355167	0.0352118
200	0.0460345	0.0423761	0.041614	0.0382604	0.0371934	0.0374983	0.0382604	0.0356691	0.0361264
205	0.0455772	0.0419188	0.0420712	0.038108	0.0384129	0.037041	0.0387177	0.0353642	0.0356691
210	0.0454248	0.0423761	0.0423761	0.0399372	0.0384129	0.0371934	0.0390226	0.0352118	0.0353642
215	0.045882	0.041614	0.0419188	0.0393275	0.0374983	0.037041	0.0399372	0.0362788	0.0364313
220	0.0457296	0.0425285	0.0413091	0.0393275	0.0382604	0.0368886	0.0393275	0.0361264	0.0362788
225	0.0467966	0.0425285	0.0420712	0.0388702	0.0378031	0.0387177	0.0396323	0.0362788	0.035974
230	0.0463393	0.0429858	0.0422237	0.0399372	0.0387177	0.038108	0.0402421	0.0365837	0.0367361
235	0.0464918	0.0431383	0.042681	0.0399372	0.0382604	0.0384129	0.0394799	0.0365837	0.0376507
240	0.0471015	0.0435956	0.0429858	0.0399372	0.0387177	0.0385653	0.0413091	0.0373459	0.0368886
245	0.0474064	0.0434431	0.042681	0.0406994	0.039175	0.0390226	0.0399372	0.0365837	0.0378031
250	0.0472539	0.0445102	0.0435956	0.0410042	0.0396323	0.0394799	0.0399372	0.037041	0.0376507
255	0.0478637	0.0439004	0.0432907	0.0406994	0.0393275	0.0379556	0.0413091	0.0376507	0.0371934
260	0.0472539	0.0445102	0.0429858	0.0408518	0.0393275	0.0396323	0.041614	0.0376507	0.0373459
265	0.0480161	0.0449675	0.0431383	0.0408518	0.0402421	0.0388702	0.0413091	0.0376507	0.0374983
270	0.0481685	0.0449675	0.043748	0.0410042	0.0394799	0.0390226	0.0413091	0.0384129	0.0379556
275	0.0484734	0.0445102	0.0439004	0.0406994	0.039175	0.0388702	0.0413091	0.038108	0.0382604
280	0.0487783	0.0443577	0.0440529	0.0422237	0.0399372	0.0388702	0.041614	0.0376507	0.0379556
285	0.0484734	0.0446626	0.0445102	0.0410042	0.0394799	0.0387177	0.0413091	0.0382604	0.0382604
290	0.048321	0.0445102	0.0442053	0.0417664	0.0399372	0.0396323	0.0420712	0.0379556	0.0379556
295	0.048321	0.0446626	0.0446626	0.0413091	0.0410042	0.0400896	0.0422237	0.0382604	0.038108
300	0.0490831	0.043748	0.0439004	0.0420712	0.0399372	0.0400896	0.0422237	0.0382604	0.0382604
305	0.0492356	0.0449675	0.044815	0.0419188	0.0403945	0.0402421	0.0431383	0.0388702	0.0384129
310	0.0487783	0.0454248	0.044815	0.0419188	0.0402421	0.0406994	0.042681	0.0387177	0.0385653
315	0.0489307	0.0452723	0.044815	0.0419188	0.0405469	0.0402421	0.0428334	0.0388702	0.039175
320	0.0492356	0.0451199	0.0454248	0.0422237	0.0410042	0.0408518	0.0428334	0.0388702	0.0385653
325	0.0492356	0.0461869	0.045882	0.0417664	0.0413091	0.0403945	0.0417664	0.0384129	0.0388702
330	0.0503026	0.0461869	0.0454248	0.0420712	0.0411567	0.0402421	0.0431383	0.0388702	0.0394799
335	0.0498453	0.0457296	0.0446626	0.0422237	0.0413091	0.0408518	0.0439004	0.0388702	0.0393275
340	0.0499977	0.045882	0.0449675	0.0420712	0.0419188	0.0408518	0.0431383	0.0390226	0.0394799
345	0.0501501	0.045882	0.0461869	0.0431383	0.0411567	0.041614	0.0434431	0.0396323	0.0397848
350	0.0499977	0.0460345	0.0449675	0.042681	0.0420712	0.0413091	0.0431383	0.0388702	0.0388702
355	0.0506074	0.0463393	0.045882	0.0429858	0.0414615	0.0411567	0.0432907	0.0394799	0.0390226
360	0.0507599	0.0469491	0.0460345	0.0428334	0.0414615	0.0411567	0.0439004	0.0384129	0.0399372

## Sheet: Figure1D
	Replicate 1			Replicate 2			Replicate 3
Time (min)	20 fM	2 fM	0 fM	20 fM	2 fM	0 fM	20 fM	2 fM	0 fM		Reaction Condition
0	0.0227124	0.0234745	0.0213405	0.0224075	0.0231697	0.0213405	0.0211881	0.0208832	0.0214929		Component	Final Concentration
5	0.024694	0.0253037	0.023627	0.0240843	0.0254562	0.0233221	0.0225599	0.0219502	0.0214929		Primers	250 nM each
10	0.0248464	0.0266756	0.0239318	0.0239318	0.0253037	0.0237794	0.023627	0.0225599	0.0237794		dNTPs	4 mM
15	0.0263707	0.0274378	0.024694	0.0251513	0.0262183	0.0249989	0.0230172	0.0233221	0.0254562		NTPs	12 mM
20	0.0262183	0.0277426	0.024694	0.0254562	0.0269805	0.0256086	0.023627	0.0242367	0.0259134		DMSO	0.15
25	0.0274378	0.0269805	0.0256086	0.0263707	0.0274378	0.025761	0.0251513	0.0248464	0.0263707		DTT	5 mM
30	0.0275902	0.0285048	0.0265232	0.025761	0.0281999	0.025761	0.0253037	0.0254562	0.0266756		M-MuLV RT	1 U/µL
35	0.0278951	0.0286572	0.0271329	0.0274378	0.0291145	0.0266756	0.0256086	0.0254562	0.026828		T7 RNAP	2.5 U/µL
40	0.0283524	0.0291145	0.0274378	0.0278951	0.0286572	0.0272853	0.0259134	0.0266756	0.0266756		RNase H	0.005 U/µL
45	0.0283524	0.0301815	0.0285048	0.0278951	0.0297243	0.0277426	0.0263707	0.0274378	0.0277426		BSA	0.1 µg/µL
50	0.029267	0.0309437	0.0281999	0.0286572	0.0301815	0.0277426	0.0271329	0.0272853	0.0274378		LbuCaas13a	90 nM
55	0.029267	0.0309437	0.0281999	0.0289621	0.030334	0.0286572	0.026828	0.0274378	0.0289621		gRNA 8-1	45 nM
60	0.0294194	0.0310961	0.0288097	0.0300291	0.0310961	0.0281999	0.0280475	0.0269805	0.0283524		RNaseOut	1X
65	0.0300291	0.0320107	0.029267	0.0295718	0.0310961	0.029267	0.0277426	0.0272853	0.0285048		RNA Reporter	2.5 µM
70	0.0306388	0.032468	0.0300291	0.0307913	0.0312486	0.0297243	0.0288097	0.0288097	0.0286572		**The in-house NASBA buffer and LbuCas13a cleavage buffer compositions are listed in Materials and Methods.
75	0.0310961	0.0326205	0.0297243	0.0315534	0.0306388	0.0294194	0.0283524	0.0285048	0.0295718
80	0.031401	0.0323156	0.0300291	0.0315534	0.0318583	0.030334	0.029267	0.0289621	0.0298767
85	0.0318583	0.0326205	0.0300291	0.0315534	0.0320107	0.0301815	0.030334	0.0286572	0.030334
90	0.0323156	0.0332302	0.0306388	0.0315534	0.0329253	0.030334	0.0306388	0.0297243	0.030334
95	0.0336875	0.0344496	0.0307913	0.0332302	0.0323156	0.0304864	0.0309437	0.0295718	0.0310961
100	0.0342972	0.0339923	0.0321632	0.0339923	0.0332302	0.0304864	0.0321632	0.0295718	0.0307913
105	0.0352118	0.0342972	0.031401	0.0358215	0.0329253	0.0317059	0.0333826	0.0312486	0.0310961
110	0.0367361	0.0353642	0.0310961	0.0374983	0.0338399	0.031401	0.0358215	0.0298767	0.0315534
115	0.0402421	0.0349069	0.0318583	0.0405469	0.0344496	0.032468	0.0388702	0.0310961	0.032468
120	0.0431383	0.0358215	0.0320107	0.0464918	0.0350594	0.0323156	0.042681	0.0312486	0.0323156
125	0.0478637	0.0358215	0.0320107	0.0536561	0.0350594	0.0321632	0.050455	0.0315534	0.0321632
130	0.0553328	0.0361264	0.0329253	0.0644788	0.0362788	0.0327729	0.0600582	0.0323156	0.0323156
135	0.0649361	0.037041	0.0329253	0.0804841	0.0364313	0.0329253	0.0731674	0.0317059	0.0333826
140	0.0780452	0.0373459	0.0336875	0.0984711	0.0373459	0.0336875	0.0911544	0.0320107	0.0335351
145	0.0934408	0.0378031	0.0338399	0.122098	0.0390226	0.0333826	0.116306	0.032468	0.0333826
150	0.114781	0.0376507	0.0336875	0.152432	0.0400896	0.0336875	0.149079	0.0327729	0.0338399
155	0.140542	0.0387177	0.0336875	0.187034	0.0422237	0.0344496	0.188406	0.0329253	0.0336875
160	0.171486	0.0396323	0.0339923	0.227276	0.0442053	0.0339923	0.237489	0.0332302	0.0338399
165	0.20746	0.0399372	0.0342972	0.273311	0.0471015	0.0346021	0.289011	0.0336875	0.0341448
170	0.249074	0.0417664	0.0335351	0.317516	0.0509123	0.0355167	0.344954	0.0347545	0.0347545
175	0.290231	0.0423761	0.0346021	0.366294	0.0567047	0.0352118	0.396628	0.035974	0.0347545
180	0.334588	0.0443577	0.0344496	0.41553	0.0612777	0.0355167	0.4544	0.0358215	0.0350594
185	0.376812	0.0460345	0.0352118	0.463241	0.0667652	0.0358215	0.502264	0.038108	0.035974
190	0.4262	0.0495404	0.0347545	0.518269	0.0733198	0.0365837	0.560798	0.0387177	0.0352118
195	0.467052	0.0519793	0.0352118	0.5672	0.080789	0.0361264	0.60485	0.0399372	0.0358215
200	0.513848	0.0563999	0.0353642	0.601344	0.088563	0.0367361	0.652104	0.0420712	0.0371934
205	0.553481	0.0597534	0.0358215	0.650885	0.0970992	0.0371934	0.696767	0.0443577	0.0365837
210	0.596467	0.0632593	0.035974	0.68945	0.106855	0.0376507	0.734265	0.0460345	0.038108
215	0.63869	0.0687469	0.0371934	0.72451	0.116763	0.0387177	0.774202	0.0478637	0.0384129
220	0.669329	0.0742344	0.0365837	0.762922	0.12789	0.0388702	0.800573	0.0510647	0.0388702
225	0.707742	0.0804841	0.0373459	0.795848	0.138256	0.0402421	0.831517	0.0545707	0.0396323
230	0.739905	0.0858192	0.0376507	0.820237	0.148774	0.0399372	0.846912	0.0573145	0.0397848
235	0.771306	0.0922214	0.0378031	0.853467	0.161578	0.0402421	0.882886	0.0609728	0.0408518
240	0.794171	0.098776	0.0371934	0.871149	0.173925	0.0413091	0.890508	0.0649361	0.0420712
245	0.823133	0.104873	0.0379556	0.891575	0.186577	0.0419188	0.909562	0.0682896	0.0422237
250	0.841882	0.112952	0.0374983	0.911391	0.198924	0.0434431	0.927092	0.0734722	0.0429858
255	0.873436	0.121336	0.0379556	0.933189	0.210814	0.043748	0.94142	0.0778928	0.0440529
260	0.890965	0.128195	0.0379556	0.946298	0.223618	0.0445102	0.958035	0.0842949	0.0457296
265	0.91444	0.136579	0.0384129	0.967486	0.233069	0.0454248	0.966724	0.0888679	0.0464918
270	0.916422	0.144353	0.0382604	0.967639	0.248922	0.0474064	0.984254	0.09527	0.0474064
275	0.942945	0.153804	0.0394799	0.987607	0.263555	0.0477112	0.981967	0.100758	0.0487783
280	0.948737	0.159596	0.0397848	0.99843	0.276207	0.0484734	1.00026	0.109751	0.0503026
285	0.967334	0.169352	0.0396323	1.00239	0.288706	0.049388	1.00849	0.114934	0.0507599
290	0.978919	0.178193	0.0390226	1.00773	0.299681	0.0498453	1.01703	0.123165	0.0522842
295	0.990046	0.187949	0.0402421	1.03593	0.316144	0.0521318	1.01886	0.131854	0.0531988
300	1.00056	0.195265	0.0405469	1.03669	0.329253	0.0525891	1.02297	0.140695	0.0542658
305	1.01474	0.204411	0.0406994	1.04416	0.339009	0.055028	1.02312	0.148774	0.0567047
310	1.02541	0.215234	0.0410042	1.04248	0.353795	0.0559426	1.02617	0.156853	0.0580766
315	1.01809	0.222551	0.0410042	1.06016	0.362636	0.0565523	1.0277	0.164627	0.0594485
320	1.03257	0.229563	0.0419188	1.05361	0.375135	0.0574669	1.03928	0.173773	0.0605155
325	1.03882	0.242215	0.041614	1.06306	0.389311	0.0596009	1.03379	0.183071	0.0615825
330	1.05163	0.248617	0.0420712	1.06398	0.402116	0.0602107	1.05452	0.191912	0.0634117
335	1.05757	0.257763	0.0431383	1.06962	0.411871	0.0615825	1.03242	0.202277	0.0649361
340	1.06032	0.267061	0.0432907	1.07693	0.429096	0.0618874	1.04873	0.209594	0.0666128
345	1.06641	0.273463	0.0432907	1.07678	0.435041	0.0650885	1.04553	0.220417	0.0672225
350	1.07129	0.281847	0.0429858	1.08379	0.444339	0.0644788	1.04203	0.227886	0.0693566
355	1.07266	0.290383	0.043748	1.08989	0.456839	0.0661555	1.04934	0.238404	0.0708809
360	1.07571	0.299529	0.0451199	1.08806	0.466747	0.0679847	1.05315	0.246635	0.0721004

## Sheet: Figure2B
	Replicate 1			Replicate 2			Replicate 3
Time (min)	20 fM	2 fM	0 fM	20 fM	2 fM	0 fM	20 fM	2 fM	0 fM		Reaction Condition
0	0.0260036	0.0236306	0.024916	0.0257069	0.0237295	0.0260036	0.0243227	0.0234329	0.0238284		Component	Final Concentration
5	0.0290686	0.0269923	0.0260036	0.0297607	0.0284754	0.0283765	0.0280799	0.0269923	0.0272889		Primers	250 nM each
10	0.0308483	0.0293652	0.0282776	0.0330235	0.029563	0.0300573	0.0307495	0.0285743	0.0296619		dNTPs	4 mM
15	0.0341111	0.0307495	0.0318371	0.0337156	0.0313427	0.0320348	0.0345066	0.0328258	0.0339134		NTPs	12 mM
20	0.0366818	0.0321337	0.0327269	0.0383627	0.035001	0.0343089	0.0379672	0.0332213	0.0343089		DMSO	0.15
25	0.0405379	0.0339134	0.0353965	0.0408345	0.0371762	0.0363852	0.0403401	0.0361875	0.0373739		DTT	5 mM
30	0.0428119	0.0370773	0.0364841	0.0432074	0.0387582	0.0384615	0.0432074	0.0377694	0.0389559		M-MuLV RT	2.5 U/µL
35	0.0471623	0.0405379	0.0392525	0.04825	0.0418232	0.0417243	0.0457781	0.0437018	0.0423176		T7 RNAP	5 U/µL
40	0.0517105	0.0414277	0.0417243	0.0516116	0.046668	0.0441962	0.0492387	0.0428119	0.0431086		RNase H	0.005 U/µL
45	0.055962	0.0446905	0.0449871	0.0576429	0.0478545	0.0464702	0.0542812	0.0470635	0.0472612		BSA	0.1 µg/µL
50	0.063773	0.04825	0.0471623	0.0655527	0.0500297	0.049733	0.0605102	0.0518094	0.0490409		LbuCaas13a	90 nM
55	0.0726715	0.0511173	0.0507218	0.0747479	0.0538857	0.0515128	0.0706941	0.0547756	0.0524026		gRNA 7-1	45 nM
60	0.0841408	0.053688	0.0520071	0.0854261	0.0579395	0.0573463	0.0819656	0.058335	0.0574451		RNaseOut	1X
65	0.103322	0.0580384	0.0540834	0.10263	0.062191	0.0587305	0.096401	0.0620921	0.0589282		RNA Reporter	2.5 µM
70	0.129523	0.0624876	0.0593237	0.127546	0.0674313	0.0626854	0.121614	0.0674313	0.0623888		**The in-house NASBA buffer and LbuCas13a cleavage buffer compositions are listed in Materials and Methods.
75	0.166798	0.0683211	0.0593237	0.165217	0.0736603	0.0656516	0.158394	0.0739569	0.0657504
80	0.222761	0.0740558	0.0614	0.217224	0.0793949	0.0682223	0.215642	0.0809769	0.0688155
85	0.304924	0.0826577	0.0658493	0.302353	0.0873047	0.0718806	0.30354	0.0913585	0.0718806
90	0.420111	0.0937315	0.067629	0.422978	0.0960055	0.0753411	0.444433	0.105497	0.0755389
95	0.585723	0.108859	0.0701009	0.6053	0.112913	0.0798893	0.652956	0.128139	0.0773186
100	0.80522	0.132292	0.0728693	0.861183	0.133577	0.0807791	0.924659	0.163338	0.0805814
105	1.02363	0.172533	0.0748467	1.11272	0.170259	0.083943	1.14781	0.222761	0.0861183
110	1.16106	0.239075	0.0766265	1.26577	0.229385	0.0886889	1.2545	0.323907	0.0879968
115	1.21119	0.331521	0.0813724	1.31906	0.325687	0.0924461	1.28643	0.454518	0.0945224
120	1.22681	0.435535	0.0822622	1.33933	0.447795	0.0954123	1.29187	0.608167	0.101345
125	1.23097	0.544394	0.0841408	1.34052	0.580285	0.101147	1.29464	0.748665	0.10787
130	1.23739	0.646332	0.0881946	1.34339	0.712675	0.106585	1.29049	0.871366	0.120625
135	1.23067	0.738976	0.0892822	1.32707	0.83162	0.113308	1.29454	0.97281	0.131105
140	1.23354	0.816294	0.0970931	1.33192	0.927427	0.122306	1.29514	1.03401	0.14653
145	1.22958	0.88422	0.0993672	1.33696	1.00168	0.130117	1.29593	1.09492	0.161558
150	1.23225	0.935238	0.103322	1.33508	1.06031	0.137433	1.29692	1.11983	0.179454
155	1.23502	0.976864	0.104311	1.34279	1.10906	0.147914	1.29286	1.13882	0.199525
160	1.24105	1.00178	0.110639	1.34576	1.14317	0.157307	1.30057	1.15523	0.219003
165	1.23463	1.01879	0.115483	1.34131	1.1581	0.167589	1.29553	1.16848	0.2368
170	1.23413	1.03055	0.119438	1.34635	1.17174	0.172929	1.30225	1.16304	0.258256
175	1.23393	1.0262	0.123789	1.33202	1.17767	0.182618	1.29425	1.17332	0.275855
180	1.23888	1.03648	0.127645	1.34081	1.17876	0.187265	1.30255	1.17214	0.289994
185	1.2279	1.03629	0.132292	1.34437	1.1845	0.186573	1.2986	1.17649	0.298102
190	1.23294	1.03668	0.132391	1.34665	1.18598	0.188649	1.30156	1.17283	0.302353
195	1.22919	1.03569	0.133577	1.33478	1.18282	0.188649	1.29187	1.18054	0.308088
200	1.23018	1.03006	0.134764	1.33211	1.18924	0.189935	1.29701	1.18025	0.306011
205	1.22108	1.03569	0.134269	1.33053	1.1843	0.190034	1.28406	1.17985	0.309769
210	1.22335	1.03124	0.137236	1.32648	1.18034	0.190034	1.2809	1.1753	0.309077
215	1.219	1.02501	0.135654	1.31936	1.17817	0.191418	1.28545	1.17105	0.312043
220	1.21426	1.02511	0.136642	1.31817	1.17965	0.190132	1.27358	1.17154	0.310757
225	1.21198	1.02907	0.136445	1.32223	1.17896	0.19122	1.28673	1.16502	0.310757
230	1.21426	1.02155	0.13595	1.32519	1.1758	0.190528	1.27358	1.16808	0.310263
235	1.21099	1.02719	0.136741	1.31145	1.17095	0.192407	1.27032	1.16156	0.311746
240	1.21861	1.01869	0.136543	1.3154	1.16789	0.191912	1.27447	1.16274	0.310065
245	1.21258	1.02047	0.135654	1.30888	1.16749	0.192308	1.26132	1.16423	0.312043
250	1.21258	1.02037	0.137334	1.31254	1.16443	0.192604	1.26963	1.1583	0.312142
255	1.20931	1.02422	0.137137	1.30829	1.17056	0.191813	1.26379	1.16057	0.312339
260	1.2101	1.01849	0.138125	1.31728	1.16413	0.19033	1.26221	1.15385	0.313921
265	1.20526	1.01869	0.139213	1.30799	1.16225	0.189737	1.26419	1.15671	0.310757
270	1.20753	1.01898	0.137236	1.30769	1.16462	0.191022	1.26656	1.15296	0.312043
275	1.20417	1.0178	0.139806	1.30641	1.16344	0.191912	1.25638	1.15048	0.314218
280	1.20684	1.01829	0.138521	1.30077	1.16215	0.19033	1.26992	1.15404	0.312339
285	1.20131	1.01572	0.140894	1.30997	1.1669	0.191121	1.26271	1.15019	0.314712
290	1.20882	1.01582	0.139411	1.30285	1.15701	0.19389	1.26023	1.1577	0.313625
295	1.20655	1.01305	0.138422	1.30196	1.16897	0.191517	1.2543	1.15602	0.312834
300	1.20368	1.01582	0.13951	1.29523	1.15345	0.194582	1.25371	1.14979	0.312438
305	1.20388	1.00949	0.137631	1.31105	1.16274	0.191022	1.25865	1.1489	0.312834
310	1.20536	1.01384	0.140301	1.30374	1.15345	0.192505	1.25569	1.14307	0.312339
315	1.20516	1.01394	0.141289	1.31056	1.15899	0.192407	1.26013	1.15009	0.311548
320	1.20991	1.00821	0.140103	1.30769	1.15454	0.193989	1.25509	1.15602	0.311449
325	1.19458	1.00939	0.140301	1.30562	1.16324	0.192901	1.25302	1.15236	0.309274
330	1.20338	1.01266	0.141487	1.30146	1.15731	0.19033	1.25529	1.15325	0.312043
335	1.19527	1.01394	0.140202	1.30008	1.1575	0.192802	1.25153	1.14574	0.313921
340	1.19429	1.01018	0.141487	1.30018	1.15483	0.192802	1.25213	1.14159	0.311746
345	1.20131	1.00702	0.140301	1.30067	1.15741	0.194384	1.25104	1.14475	0.310955
350	1.20318	1.0084	0.139806	1.29889	1.15711	0.193395	1.2542	1.14851	0.311449
355	1.19903	1.00653	0.140202	1.29533	1.15503	0.194681	1.2543	1.14544	0.311548
360	1.20121	1.00613	0.140993	1.29869	1.15602	0.194483	1.25341	1.13763	0.308978

## Sheet: Figure2C
	Replicate 1			Replicate 2			Replicate 3
Time (min)	20 fM	2 fM	0 fM	20 fM	2 fM	0 fM	20 fM	2 fM	0 fM		Reaction Condition
0	0.0226419	0.0229385	0.0235317	0.0222464	0.0231362	0.0230374	0.023334	0.0348032	0.0232351		Component	Final Concentration
5	0.024125	0.0244216	0.0258058	0.0242238	0.0253114	0.0268934	0.0255092	0.0696065	0.0256081		Primers	250 nM each
10	0.0247182	0.0260036	0.02719	0.0255092	0.0270912	0.0286731	0.0270912	0.122602	0.0285743		dNTPs	4 mM
15	0.0267945	0.0281788	0.028772	0.0266957	0.0280799	0.0307495	0.0288709	0.17016	0.0293652		NTPs	12 mM
20	0.0300573	0.0305517	0.0300573	0.0289697	0.0305517	0.0309472	0.0325292	0.205062	0.0301562		DMSO	0.15
25	0.0307495	0.0331224	0.0324303	0.0320348	0.0322325	0.0316393	0.0323314	0.239569	0.0333202		DTT	5 mM
30	0.0315404	0.0320348	0.03421	0.0328258	0.0343089	0.0346055	0.0336168	0.27279	0.0349021		M-MuLV RT	2.5 U/µL
35	0.0347044	0.0350999	0.0356931	0.0347044	0.0351987	0.0371762	0.0372751	0.302848	0.0345066		T7 RNAP	5 U/µL
40	0.0346055	0.0360886	0.0360886	0.0352976	0.0344078	0.0378683	0.0386593	0.330433	0.0362863		RNase H	0.005 U/µL
45	0.0373739	0.0368796	0.0361875	0.0398458	0.0391536	0.0395491	0.0410322	0.350405	0.0385604		BSA	0.1 µg/µL
50	0.0417243	0.0373739	0.0389559	0.0456793	0.0398458	0.0401424	0.0463714	0.374135	0.0405379		LbuCaas13a	90 nM
55	0.046668	0.0410322	0.0406367	0.0554677	0.0426142	0.0428119	0.0545778	0.391536	0.0403401		gRNA 7-2	45 nM
60	0.059126	0.042021	0.0436029	0.0744513	0.0457781	0.0437018	0.0709907	0.40963	0.0430097		RNaseOut	1X
65	0.079296	0.0469646	0.0433063	0.106684	0.0489421	0.044295	0.0986751	0.42634	0.0435041		RNA Reporter	2.5 µM
70	0.112023	0.051315	0.0448883	0.165513	0.0566541	0.0467669	0.14208	0.444433	0.0434052		**The in-house NASBA buffer and LbuCas13a cleavage buffer compositions are listed in Materials and Methods.
75	0.16581	0.0573463	0.0449871	0.258849	0.0686178	0.0479533	0.215048	0.463516	0.0457781
80	0.245897	0.0687166	0.0467669	0.408839	0.0854261	0.0490409	0.326676	0.487542	0.0461736
85	0.368499	0.0832509	0.0476567	0.622306	0.114198	0.049733	0.484675	0.505932	0.0478545
90	0.534111	0.107574	0.0490409	0.869488	0.155033	0.049733	0.689638	0.536187	0.0493376
95	0.73423	0.143069	0.0503263	1.07762	0.228001	0.0527981	0.911014	0.575934	0.051315
100	0.941764	0.197251	0.0520071	1.18964	0.326478	0.0538857	1.09749	0.620427	0.053688
105	1.09719	0.277141	0.0553688	1.21465	0.471821	0.0540834	1.20229	0.68687	0.0543801
110	1.17777	0.385604	0.0546767	1.21317	0.647419	0.0561598	1.22948	0.770022	0.0565553
115	1.19122	0.530947	0.0579395	1.21554	0.828159	0.0561598	1.2364	0.860985	0.0576429
120	1.18835	0.696856	0.0614	1.2107	0.989816	0.0572474	1.2284	0.954123	0.0618944
125	1.18964	0.860392	0.0647617	1.21989	1.09699	0.059126	1.24333	1.04835	0.0633775
130	1.19112	1.00178	0.06842	1.21703	1.1668	0.0608068	1.23987	1.11301	0.0682223
135	1.19092	1.10916	0.0735614	1.20961	1.19419	0.0610045	1.24204	1.16067	0.0733637
140	1.18806	1.18084	0.0811746	1.21268	1.20259	0.0634764	1.24135	1.19211	0.0788017
145	1.19142	1.21821	0.0876013	1.21426	1.20308	0.0657504	1.23532	1.2108	0.0867115
150	1.19201	1.23018	0.0981807	1.21179	1.21643	0.0667392	1.23255	1.20724	0.0957089
155	1.19567	1.23512	0.108859	1.21782	1.21693	0.0711885	1.24036	1.219	0.105398
160	1.19844	1.24313	0.121712	1.21614	1.21327	0.073067	1.23967	1.22751	0.11667
165	1.19152	1.23205	0.135851	1.22009	1.21436	0.0773186	1.23482	1.22899	0.128535
170	1.18964	1.24352	0.150089	1.22068	1.21268	0.0823611	1.23502	1.22424	0.141092
175	1.19438	1.24194	0.166304	1.22434	1.2109	0.0890844	1.23512	1.22642	0.156219
180	1.19903	1.24283	0.182717	1.22316	1.21455	0.0934348	1.23601	1.23502	0.169073
185	1.19399	1.24708	0.197054	1.22256	1.21475	0.100653	1.23779	1.23552	0.184002
190	1.20042	1.24105	0.207336	1.21871	1.21357	0.108661	1.23779	1.23097	0.195966
195	1.20131	1.24995	0.215444	1.20744	1.22266	0.11845	1.23937	1.23235	0.206644
200	1.20032	1.24402	0.221574	1.20961	1.21544	0.12893	1.23888	1.23463	0.213961
205	1.20131	1.24342	0.222464	1.20397	1.20961	0.141685	1.24461	1.228	0.218114
210	1.20032	1.23888	0.22543	1.20921	1.21277	0.156417	1.24145	1.23393	0.219399
215	1.19171	1.24224	0.228792	1.19557	1.20842	0.170753	1.23186	1.24006	0.222266
220	1.18697	1.23502	0.229286	1.19972	1.20269	0.190429	1.22978	1.23008	0.224441
225	1.18727	1.23374	0.231659	1.20022	1.20249	0.206447	1.23374	1.22958	0.226617
230	1.18539	1.23383	0.229879	1.19013	1.19646	0.226913	1.22325	1.22296	0.224936
235	1.18331	1.23136	0.231956	1.19646	1.19577	0.247874	1.22761	1.22335	0.226913
240	1.18282	1.22958	0.231758	1.19597	1.19033	0.270714	1.21633	1.22157	0.22721
245	1.17639	1.22642	0.230473	1.18914	1.18776	0.291873	1.22414	1.21683	0.229583
250	1.18104	1.22612	0.235713	1.19518	1.19676	0.316195	1.2195	1.2194	0.230176
255	1.17945	1.2191	0.233834	1.18657	1.19191	0.337354	1.21337	1.21831	0.229484
260	1.17471	1.21861	0.232549	1.1927	1.19063	0.354954	1.21762	1.21762	0.225924
265	1.17194	1.22355	0.234131	1.18291	1.17886	0.369092	1.21792	1.22068	0.230473
270	1.17609	1.21782	0.235021	1.18252	1.18578	0.382341	1.21465	1.21703	0.231758
275	1.17698	1.2194	0.237097	1.1846	1.18104	0.388373	1.2101	1.22059	0.229978
280	1.16828	1.219	0.235812	1.18232	1.18667	0.390647	1.21119	1.21297	0.232648
285	1.17283	1.2189	0.234724	1.18361	1.18628	0.399051	1.2106	1.2106	0.231857
290	1.17184	1.21623	0.235713	1.18064	1.18301	0.401622	1.20566	1.21841	0.232055
295	1.17392	1.2102	0.237888	1.17886	1.1842	0.405181	1.20744	1.20388	0.233241
300	1.16828	1.21989	0.238481	1.18816	1.18341	0.406565	1.20368	1.21248	0.233834
305	1.16749	1.21614	0.239173	1.18242	1.18262	0.409334	1.20407	1.20615	0.235021
310	1.16581	1.21673	0.239866	1.17856	1.18222	0.411707	1.20783	1.20457	0.235812
315	1.17619	1.21831	0.239173	1.18005	1.18291	0.410916	1.20358	1.20971	0.234724
320	1.17164	1.21673	0.239569	1.18519	1.18094	0.414178	1.20358	1.21169	0.234823
325	1.17016	1.20635	0.24214	1.18084	1.18183	0.412893	1.20546	1.20447	0.235614
330	1.17708	1.20852	0.241151	1.18331	1.17955	0.41319	1.20477	1.20882	0.235713
335	1.17016	1.21574	0.242733	1.17659	1.17619	0.421198	1.21119	1.20427	0.23423
340	1.16957	1.20951	0.24214	1.18193	1.18193	0.420407	1.20358	1.20526	0.23512
345	1.16759	1.20763	0.24036	1.17886	1.17649	0.416156	1.20625	1.20219	0.23512
350	1.16878	1.22009	0.242041	1.17708	1.17372	0.423571	1.20575	1.20546	0.235021
355	1.17075	1.2105	0.242041	1.18143	1.18489	0.420803	1.20546	1.2101	0.236603
360	1.1664	1.21109	0.242733	1.17787	1.17659	0.421594	1.19715	1.2017	0.236108

## Sheet: Figure2D
	Replicate 1			Replicate 2			Replicate 3
Time (min)	20 fM	2 fM	0 fM	20 fM	2 fM	0 fM	20 fM	2 fM	0 fM		Reaction Condition
0	0.0211588	0.0222464	0.021752	0.0202689	0.0202689	0.019478	0.0222464	0.0221475	0.0224441		Component	Final Concentration
5	0.0239272	0.0235317	0.0235317	0.0231362	0.0236306	0.0227408	0.0242238	0.0236306	0.0231362		Primers	250 nM each
10	0.0232351	0.0267945	0.0247182	0.0252126	0.0245205	0.0247182	0.0260036	0.0256081	0.0264979		dNTPs	4 mM
15	0.0263991	0.0266957	0.0270912	0.0269923	0.0272889	0.0263991	0.0284754	0.0269923	0.0269923		NTPs	12 mM
20	0.0278821	0.028772	0.0270912	0.032628	0.0283765	0.0284754	0.0293652	0.0292664	0.0282776		DMSO	0.15
25	0.0290686	0.0309472	0.0285743	0.0311449	0.0315404	0.0300573	0.0307495	0.0304528	0.0316393		DTT	5 mM
30	0.0289697	0.0296619	0.0298596	0.0331224	0.032628	0.0304528	0.0328258	0.0329247	0.0324303		M-MuLV RT	2.5 U/µL
35	0.0299585	0.0327269	0.0333202	0.0358908	0.0340123	0.0324303	0.0343089	0.033419	0.0331224		T7 RNAP	5 U/µL
40	0.0322325	0.0340123	0.0325292	0.0361875	0.0340123	0.0344078	0.0362863	0.0350999	0.0350999		RNase H	0.005 U/µL
45	0.0333202	0.0355942	0.0343089	0.0383627	0.0350999	0.0359897	0.0384615	0.0352976	0.0347044		BSA	0.1 µg/µL
50	0.0355942	0.0376706	0.0340123	0.0400435	0.0384615	0.0350999	0.0392525	0.0352976	0.0371762		LbuCaas13a	90 nM
55	0.0376706	0.0376706	0.0353965	0.0408345	0.038066	0.0359897	0.0428119	0.0386593	0.0372751		gRNA 7-3	45 nM
60	0.0394503	0.038857	0.0371762	0.0436029	0.0415266	0.0383627	0.0451849	0.0394503	0.0407356		RNaseOut	1X
65	0.040439	0.0397469	0.0386593	0.0467669	0.0421198	0.0397469	0.0487443	0.0419221	0.0413289		RNA Reporter	2.5 µM
70	0.0438007	0.0408345	0.0394503	0.0488432	0.0424165	0.0397469	0.0512161	0.042021	0.0416255		**The in-house NASBA buffer and LbuCas13a cleavage buffer compositions are listed in Materials and Methods.
75	0.0471623	0.0435041	0.04123	0.0540834	0.0446905	0.0405379	0.0542812	0.0439984	0.0431086
80	0.0501285	0.0436029	0.0400435	0.0588293	0.0439984	0.0410322	0.0596203	0.0441962	0.0439984
85	0.0540834	0.0455804	0.0416255	0.0638719	0.0467669	0.0429108	0.0646628	0.0471623	0.0444928
90	0.0600158	0.0464702	0.042021	0.0721772	0.0481511	0.0432074	0.0728693	0.0483488	0.0455804
95	0.0634764	0.0473601	0.0431086	0.0778129	0.0488432	0.0455804	0.0796915	0.0494364	0.0470635
100	0.0704963	0.0489421	0.0441962	0.0874036	0.0495353	0.0469646	0.0879968	0.0516116	0.0475578
105	0.0777141	0.0508206	0.0453826	0.0991695	0.052897	0.0467669	0.0986751	0.0546767	0.0473601
110	0.0869092	0.052106	0.0459759	0.110639	0.0550722	0.0461736	0.111924	0.0542812	0.046668
115	0.0969943	0.0529958	0.0470635	0.124184	0.0569508	0.0485466	0.126063	0.0572474	0.0484477
120	0.108859	0.055962	0.0476567	0.140894	0.0588293	0.0486454	0.141388	0.0589282	0.0501285
125	0.12191	0.0578406	0.0485466	0.156516	0.0604113	0.0496342	0.160767	0.0612023	0.0510184
130	0.137137	0.0605102	0.0471623	0.176191	0.063773	0.051315	0.18074	0.0654538	0.0518094
135	0.149199	0.0607079	0.0500297	0.192308	0.0662448	0.0506229	0.197548	0.0696065	0.0519082
140	0.165711	0.0626854	0.0490409	0.210599	0.06842	0.0520071	0.219893	0.0718806	0.052897
145	0.184596	0.0655527	0.0507218	0.226419	0.0720783	0.0527981	0.24125	0.0757366	0.0526992
150	0.198042	0.0689144	0.0503263	0.240854	0.0741546	0.053688	0.265177	0.0775163	0.0534902
155	0.215741	0.0704963	0.0518094	0.257663	0.0772197	0.0540834	0.284754	0.0798893	0.0543801
160	0.231758	0.0721772	0.0525015	0.265572	0.0801859	0.0537868	0.308582	0.0830532	0.0571485
165	0.247874	0.0747479	0.0534902	0.270912	0.0833498	0.0540834	0.330927	0.0856239	0.0560609
170	0.261222	0.0763298	0.0526004	0.274471	0.0856239	0.0542812	0.349614	0.0899743	0.0555665
175	0.272592	0.078505	0.0541823	0.276448	0.0870081	0.0561598	0.362962	0.0907653	0.0580384
180	0.278525	0.0803836	0.0537868	0.277338	0.0891833	0.0571485	0.377299	0.09561	0.0586316
185	0.280008	0.0814712	0.0554677	0.278821	0.0870081	0.0577417	0.385406	0.0959067	0.057544
190	0.282974	0.0807791	0.0537868	0.280403	0.0903698	0.0582361	0.389955	0.09561	0.0585327
195	0.286336	0.0829543	0.0570496	0.279711	0.0911608	0.0585327	0.394898	0.097192	0.0585327
200	0.283864	0.0842397	0.0573463	0.280206	0.0920506	0.0576429	0.393118	0.0970931	0.0592248
205	0.282875	0.0833498	0.057544	0.280107	0.0907653	0.0576429	0.394008	0.0973898	0.0582361
210	0.284259	0.0825588	0.0563575	0.279514	0.0912596	0.0577417	0.396282	0.0998616	0.0599169
215	0.284952	0.0854261	0.056753	0.278426	0.0928416	0.0590271	0.397469	0.097983	0.0606091
220	0.282381	0.084734	0.0572474	0.279612	0.0912596	0.0596203	0.394107	0.0985762	0.0589282
225	0.284062	0.0841408	0.0577417	0.277734	0.0924461	0.0618944	0.393415	0.0993672	0.0620921
230	0.282776	0.0848329	0.0585327	0.27803	0.0920506	0.0615978	0.397765	0.0973898	0.0615978
235	0.284358	0.0858216	0.0570496	0.279019	0.0923472	0.0595215	0.395986	0.0997627	0.0619933
240	0.283073	0.0849318	0.0587305	0.279316	0.0946213	0.0624876	0.392426	0.0997627	0.0620921
245	0.283864	0.0851295	0.0597192	0.279217	0.0953134	0.0610045	0.395195	0.100356	0.0625865
250	0.284655	0.0868104	0.0580384	0.279217	0.0951157	0.0607079	0.393118	0.100059	0.0641685
255	0.282776	0.0867115	0.0579395	0.278624	0.0945224	0.062191	0.39648	0.10174	0.0642674
260	0.283271	0.0854261	0.0587305	0.275559	0.0949179	0.062191	0.394898	0.101048	0.0636741
265	0.284556	0.087107	0.0590271	0.276844	0.0958078	0.0625865	0.395788	0.100356	0.0641685
270	0.28505	0.0886889	0.0605102	0.275756	0.0948191	0.0601147	0.392822	0.0998616	0.0648606
275	0.285743	0.0864149	0.0607079	0.277932	0.0952146	0.0605102	0.393316	0.103124	0.0620921
280	0.282084	0.0860194	0.0604113	0.2807	0.0966976	0.0636741	0.393909	0.100949	0.0644651
285	0.284161	0.0874036	0.0607079	0.27981	0.0953134	0.0633775	0.393909	0.102333	0.062982
290	0.284655	0.0891833	0.0616967	0.279019	0.0955112	0.0632786	0.395491	0.102927	0.0642674
295	0.284853	0.0891833	0.0601147	0.279514	0.0960055	0.0632786	0.393613	0.101542	0.0660471
300	0.285248	0.0859205	0.0608068	0.280107	0.0955112	0.0634764	0.3947	0.102531	0.0659482
305	0.284259	0.0876013	0.0614989	0.277239	0.0946213	0.0630809	0.392229	0.103124	0.0652561
310	0.283468	0.0860194	0.0598181	0.277338	0.0965988	0.0648606	0.391635	0.103223	0.0650583
315	0.282084	0.087107	0.0614989	0.279316	0.0974886	0.0663437	0.393514	0.102235	0.0660471
320	0.284062	0.0886889	0.0624876	0.279217	0.0965988	0.0643662	0.391438	0.10263	0.0638719
325	0.282677	0.0903698	0.0616967	0.281194	0.097192	0.0647617	0.393415	0.103026	0.0659482
330	0.283963	0.0899743	0.0625865	0.280107	0.0969943	0.0663437	0.395393	0.103718	0.0669369
335	0.284358	0.0882935	0.0622899	0.278426	0.0980819	0.065355	0.393811	0.103915	0.0647617
340	0.284161	0.0906664	0.064564	0.277437	0.0966976	0.0674313	0.392822	0.10441	0.0657504
345	0.286039	0.0907653	0.0633775	0.278821	0.097983	0.0660471	0.393514	0.102729	0.0679256
350	0.284754	0.091754	0.0632786	0.280305	0.0983785	0.0664426	0.394503	0.103421	0.0682223
355	0.283271	0.0903698	0.0631798	0.281096	0.096401	0.0657504	0.394305	0.105102	0.0690132
360	0.286632	0.0899743	0.0656516	0.281194	0.0981807	0.0657504	0.393415	0.104607	0.0670358

## Sheet: Figure2F
	Replicate 1			Replicate 2			Replicate 3
Time (min)	20 fM	2 fM	0 fM	20 fM	2 fM	0 fM	20 fM	2 fM	0 fM		Reaction Condition
0	0.0193791	0.0184892	0.0207633	0.017896	0.0181926	0.0187858	0.0201701	0.0189836	0.019478		Component	Final Concentration
5	0.0202689	0.0193791	0.0222464	0.0205656	0.0215543	0.0205656	0.0228396	0.0206644	0.0224441		Primers	250 nM each
10	0.0237295	0.0207633	0.0238284	0.021752	0.0231362	0.023334	0.0228396	0.0221475	0.0255092		dNTPs	4 mM
15	0.0234329	0.0236306	0.0272889	0.0252126	0.0245205	0.0253114	0.0250148	0.024125	0.0260036		NTPs	12 mM
20	0.0252126	0.0244216	0.02719	0.0275855	0.0264979	0.027981	0.0268934	0.0257069	0.0276844		DMSO	0.15
25	0.0263991	0.0269923	0.0288709	0.0283765	0.028772	0.0300573	0.0283765	0.0291675	0.0289697		DTT	5 mM
30	0.0314416	0.0274867	0.030354	0.0322325	0.0302551	0.0320348	0.0310461	0.0292664	0.0317382		M-MuLV RT	2.5 U/µL
35	0.0462725	0.0317382	0.0318371	0.035001	0.0331224	0.0325292	0.0332213	0.0309472	0.032628		T7 RNAP	5 U/µL
40	0.0957089	0.0358908	0.0327269	0.0525015	0.0361875	0.033419	0.0434052	0.0338145	0.0343089		RNase H	0.005 U/µL
45	0.220091	0.0438007	0.0352976	0.094127	0.0415266	0.0373739	0.0701009	0.038066	0.0364841		BSA	0.1 µg/µL
50	0.420407	0.0665414	0.0371762	0.190132	0.0535891	0.0391536	0.133973	0.0449871	0.0379672		LbuCaas13a	90 nM
55	0.633182	0.100356	0.0398458	0.352877	0.073858	0.0417243	0.26666	0.0632786	0.0393514		gRNA 8-1	45 nM
60	0.790884	0.146826	0.0419221	0.539549	0.103421	0.0427131	0.450465	0.0918529	0.0421198		RNaseOut	1X
65	0.88768	0.206249	0.045086	0.709512	0.148013	0.0468657	0.645343	0.135456	0.0457781		RNA Reporter	2.5 µM
70	0.925351	0.273878	0.0510184	0.827467	0.201305	0.0500297	0.801364	0.189836	0.0507218		**The in-house NASBA buffer and LbuCas13a cleavage buffer compositions are listed in Materials and Methods.
75	0.946708	0.340716	0.0560609	0.89648	0.260728	0.0550722	0.898952	0.252126	0.0581372
80	0.943642	0.409136	0.0640696	0.930987	0.322424	0.0619933	0.948388	0.319557	0.0662448
85	0.947202	0.472711	0.0724738	0.951948	0.387878	0.0674313	0.976864	0.39213	0.073858
90	0.952739	0.537275	0.0832509	0.952739	0.452442	0.0748467	0.986652	0.462329	0.0834487
95	0.946609	0.593633	0.093336	0.952838	0.514732	0.0835476	0.984774	0.525608	0.0955112
100	0.944928	0.647123	0.10787	0.957386	0.572573	0.0936326	0.993079	0.594424	0.107277
105	0.94473	0.688056	0.117856	0.952047	0.628436	0.104212	0.986454	0.650682	0.119438
110	0.94651	0.726913	0.134269	0.955804	0.67629	0.11232	0.989421	0.706348	0.131995
115	0.947597	0.759442	0.148507	0.954617	0.715345	0.123097	0.984378	0.75173	0.147222
120	0.95086	0.789697	0.163239	0.959067	0.753312	0.135357	0.98507	0.795234	0.159482
125	0.951355	0.804331	0.179949	0.955903	0.774273	0.145442	0.987344	0.821238	0.173818
130	0.948092	0.821535	0.192802	0.954617	0.796717	0.156615	0.97894	0.853273	0.186276
135	0.947499	0.827467	0.210204	0.955606	0.797904	0.169369	0.989223	0.868104	0.200514
140	0.95086	0.832608	0.226814	0.955804	0.80522	0.179949	0.982994	0.876508	0.212181
145	0.944236	0.837552	0.241151	0.957584	0.808187	0.188254	0.990113	0.887779	0.223453
150	0.944335	0.839628	0.256278	0.949871	0.811944	0.196263	0.984872	0.885703	0.231857
155	0.938204	0.832213	0.268242	0.948289	0.815701	0.200514	0.984081	0.881056	0.237097
160	0.937018	0.836761	0.27981	0.947597	0.814811	0.201009	0.985663	0.879474	0.245304
165	0.936029	0.837947	0.286632	0.941566	0.811449	0.204469	0.982302	0.879177	0.243524
170	0.931877	0.838837	0.293257	0.942654	0.806308	0.201701	0.982895	0.882539	0.247775
175	0.929701	0.837255	0.29385	0.937611	0.812339	0.204172	0.979138	0.880265	0.246589
180	0.933162	0.833399	0.294839	0.936128	0.805319	0.20704	0.976567	0.878782	0.246787
185	0.920605	0.83508	0.296223	0.933656	0.804627	0.204667	0.970239	0.87364	0.246391
190	0.920803	0.833103	0.294542	0.93247	0.806704	0.206743	0.962132	0.876508	0.247874
195	0.922088	0.83073	0.296322	0.93336	0.805517	0.204766	0.968064	0.876409	0.247182
200	0.920308	0.830927	0.29563	0.928218	0.80087	0.204469	0.965889	0.870773	0.248764
205	0.91843	0.825489	0.294147	0.925944	0.79741	0.205062	0.960747	0.875124	0.245996
210	0.927032	0.82984	0.295729	0.930591	0.804726	0.206348	0.965592	0.875915	0.246984
215	0.920704	0.826577	0.295926	0.927526	0.79652	0.205656	0.965493	0.870378	0.246984
220	0.918232	0.828752	0.29385	0.92367	0.798991	0.20615	0.957979	0.869092	0.246787
225	0.92189	0.823907	0.297508	0.926735	0.797607	0.207139	0.963318	0.867708	0.249753
230	0.925351	0.823215	0.295531	0.926537	0.800672	0.204766	0.960154	0.865039	0.248072
235	0.919814	0.830532	0.297014	0.92634	0.800178	0.206842	0.964505	0.869686	0.246886
240	0.915859	0.825885	0.29563	0.922385	0.798201	0.207336	0.954914	0.866027	0.248665
245	0.913387	0.822227	0.29652	0.927922	0.800672	0.208523	0.95788	0.864742	0.247676
250	0.915464	0.824698	0.297212	0.924659	0.79909	0.205754	0.959264	0.867313	0.24738
255	0.916749	0.823413	0.294641	0.926241	0.794344	0.206941	0.956199	0.863358	0.246589
260	0.914277	0.826676	0.297805	0.922978	0.797508	0.207534	0.958078	0.866423	0.24916
265	0.913091	0.821831	0.294443	0.923275	0.794641	0.208523	0.957386	0.865137	0.246984
270	0.910322	0.824303	0.295531	0.921396	0.795135	0.208424	0.962626	0.862666	0.24649
275	0.91141	0.820249	0.294542	0.924461	0.79207	0.210105	0.958276	0.862171	0.248665
280	0.913387	0.819755	0.296223	0.925351	0.794542	0.207831	0.958276	0.857524	0.246984
285	0.911212	0.819854	0.29909	0.921396	0.797508	0.209116	0.954716	0.864346	0.249258
290	0.91576	0.82193	0.296915	0.92367	0.796816	0.208622	0.954321	0.862171	0.248072
295	0.907949	0.82104	0.296816	0.918924	0.794048	0.208819	0.953728	0.862962	0.249357
300	0.916255	0.817876	0.296025	0.919122	0.794443	0.209709	0.953925	0.861084	0.247578
305	0.908444	0.82371	0.295432	0.915167	0.79385	0.207633	0.950959	0.855843	0.249258
310	0.909235	0.816393	0.293356	0.927922	0.794641	0.208523	0.958671	0.856338	0.248863
315	0.915167	0.818766	0.297508	0.918034	0.796124	0.210401	0.954222	0.863358	0.248764
320	0.912695	0.819557	0.296619	0.923769	0.795333	0.208819	0.96055	0.863951	0.249258
325	0.910223	0.823413	0.296915	0.916452	0.792367	0.208819	0.955309	0.858612	0.247775
330	0.91052	0.820645	0.296915	0.918727	0.795531	0.208523	0.955903	0.861183	0.249456
335	0.911904	0.8158	0.296816	0.916057	0.796025	0.209413	0.951552	0.861974	0.250742
340	0.906763	0.821337	0.294839	0.919518	0.789994	0.207633	0.955507	0.857326	0.249456
345	0.908641	0.820348	0.299585	0.920902	0.790488	0.210401	0.948784	0.856437	0.249061
350	0.908543	0.820249	0.297508	0.918133	0.79474	0.212181	0.951058	0.856437	0.250544
355	0.90528	0.823018	0.294542	0.91754	0.794344	0.210797	0.955408	0.858711	0.248863
360	0.90874	0.816591	0.296124	0.919023	0.790983	0.210698	0.953035	0.857821	0.24827

## Sheet: Figure2G
	Replicate 1			Replicate 2			Replicate 3
Time (min)	20 fM	2 fM	0 fM	20 fM	2 fM	0 fM	20 fM	2 fM	0 fM		Reaction Condition
0	0.0177971	0.0165118	0.0190825	0.0185881	0.0179949	0.0175005	0.0187858	0.0188847	0.0196757		Component	Final Concentration
5	0.0201701	0.0206644	0.0215543	0.0204667	0.0214554	0.0223453	0.0224441	0.020961	0.0223453		Primers	250 nM each
10	0.0199723	0.021752	0.0211588	0.0214554	0.0222464	0.0235317	0.0216532	0.0219498	0.0221475		dNTPs	4 mM
15	0.0218509	0.0219498	0.0245205	0.0238284	0.0242238	0.0234329	0.0235317	0.0243227	0.0244216		NTPs	12 mM
20	0.0228396	0.0230374	0.0237295	0.0254103	0.0254103	0.0257069	0.0259047	0.0255092	0.0259047		DMSO	0.15
25	0.0253114	0.0265968	0.0264979	0.0270912	0.0270912	0.0290686	0.0268934	0.0270912	0.0263991		DTT	5 mM
30	0.0256081	0.0266957	0.02719	0.0306506	0.0301562	0.0308483	0.029563	0.0257069	0.0275855		M-MuLV RT	2.5 U/µL
35	0.0280799	0.0267945	0.0278821	0.0294641	0.0313427	0.0315404	0.0291675	0.0298596	0.0285743		T7 RNAP	5 U/µL
40	0.0318371	0.0290686	0.0307495	0.032628	0.0332213	0.0317382	0.0310461	0.029563	0.0296619		RNase H	0.005 U/µL
45	0.0394503	0.0320348	0.0306506	0.0374728	0.0337156	0.0321337	0.0360886	0.0316393	0.0313427		BSA	0.1 µg/µL
50	0.0504252	0.0328258	0.030354	0.0504252	0.0371762	0.0360886	0.0456793	0.0330235	0.0317382		LbuCaas13a	90 nM
55	0.062191	0.0345066	0.032628	0.0632786	0.0399446	0.0351987	0.0605102	0.0361875	0.0348032		gRNA 8-2	45 nM
60	0.0741546	0.0373739	0.033419	0.0806802	0.0433063	0.0378683	0.0778129	0.0392525	0.0359897		RNaseOut	1X
65	0.0864149	0.0374728	0.0337156	0.0965988	0.0452838	0.0384615	0.0946213	0.0410322	0.0360886		RNA Reporter	2.5 µM
70	0.0968954	0.0438007	0.0346055	0.11489	0.0487443	0.0395491	0.110738	0.0447894	0.0371762		**The in-house NASBA buffer and LbuCas13a cleavage buffer compositions are listed in Materials and Methods.
75	0.108859	0.0436029	0.0348032	0.127645	0.0524026	0.042021	0.130216	0.04825	0.0371762
80	0.118944	0.0455804	0.0368796	0.145936	0.0529958	0.0421198	0.143366	0.049733	0.0387582
85	0.128634	0.0472612	0.0369784	0.155922	0.0550722	0.0431086	0.158098	0.0523037	0.0393514
90	0.138719	0.0488432	0.0386593	0.169567	0.0582361	0.0437018	0.170753	0.0556654	0.0399446
95	0.145541	0.0506229	0.0385604	0.182124	0.0602136	0.044295	0.183211	0.056753	0.0409334
100	0.154242	0.0524026	0.0401424	0.192505	0.0627843	0.0456793	0.194087	0.0595215	0.0411311
105	0.161657	0.0534902	0.0414277	0.202887	0.0650583	0.0465691	0.205952	0.0628831	0.0426142
110	0.169666	0.0560609	0.0400435	0.212774	0.0665414	0.0490409	0.217026	0.0642674	0.0429108
115	0.176686	0.0564564	0.0410322	0.219992	0.0661459	0.0481511	0.224936	0.0664426	0.0438995
120	0.181135	0.0594226	0.0423176	0.228693	0.0701997	0.04825	0.23512	0.0659482	0.0452838
125	0.186178	0.0604113	0.0429108	0.235317	0.0709907	0.0504252	0.241843	0.0690132	0.0443939
130	0.190231	0.0597192	0.0414277	0.241546	0.0740558	0.0504252	0.250148	0.0685189	0.0460747
135	0.19389	0.0617955	0.0453826	0.244809	0.0751434	0.0507218	0.253114	0.0705952	0.0463714
140	0.195966	0.0626854	0.0446905	0.24738	0.0747479	0.0508206	0.255685	0.0720783	0.0467669
145	0.196164	0.0639707	0.0448883	0.248171	0.0751434	0.0523037	0.256872	0.0715839	0.0470635
150	0.196164	0.064564	0.0437018	0.249951	0.0761321	0.0529958	0.258157	0.0723749	0.0491398
155	0.199031	0.064564	0.0460747	0.249456	0.076231	0.0524026	0.258849	0.0735614	0.0480522
160	0.197548	0.0651572	0.0468657	0.251434	0.0773186	0.0554677	0.257465	0.0739569	0.0483488
165	0.196856	0.0656516	0.0480522	0.251038	0.0772197	0.0553688	0.257564	0.074649	0.049733
170	0.200119	0.0656516	0.04825	0.253114	0.0775163	0.0548744	0.258849	0.0764287	0.0490409
175	0.197548	0.0649595	0.0490409	0.249753	0.0798893	0.0553688	0.256971	0.0771208	0.0519082
180	0.196955	0.0690132	0.0487443	0.251829	0.0790983	0.0573463	0.259146	0.0750445	0.0515128
185	0.198042	0.0677279	0.0485466	0.25351	0.0791972	0.0558632	0.25964	0.0747479	0.0519082
190	0.198636	0.0690132	0.0479533	0.250247	0.0791972	0.0562587	0.258355	0.0759343	0.0516116
195	0.198042	0.0670358	0.0510184	0.25173	0.0819656	0.0581372	0.258849	0.0766265	0.0525015
200	0.20002	0.0681234	0.0512161	0.25173	0.0804825	0.0576429	0.258157	0.078505	0.0526992
205	0.199624	0.06842	0.0510184	0.25262	0.0818667	0.0596203	0.257564	0.0778129	0.0531936
210	0.199229	0.0679256	0.0508206	0.253213	0.0803836	0.0568519	0.258157	0.0786039	0.052106
215	0.198833	0.0678268	0.0506229	0.25084	0.0811746	0.0584339	0.259343	0.0776152	0.0538857
220	0.199723	0.0704963	0.0511173	0.252126	0.0809769	0.0594226	0.259146	0.0788017	0.0532925
225	0.198438	0.0697054	0.0533913	0.252521	0.081669	0.0594226	0.258553	0.0775163	0.0541823
230	0.199921	0.0706941	0.0518094	0.249951	0.0835476	0.0600158	0.259245	0.0798893	0.0569508
235	0.199328	0.0698042	0.052106	0.252225	0.0834487	0.0606091	0.261024	0.0773186	0.0554677
240	0.200316	0.0719794	0.0520071	0.251533	0.0828554	0.0605102	0.258454	0.0787028	0.0557643
245	0.201503	0.0705952	0.0530947	0.252027	0.0838442	0.0606091	0.258157	0.079296	0.0557643
250	0.200218	0.0724738	0.0527981	0.252917	0.0844374	0.0613012	0.257564	0.0794938	0.0558632
255	0.200415	0.0713862	0.0533913	0.253312	0.0837453	0.0614	0.258355	0.0794938	0.0547756
260	0.200415	0.0715839	0.0522049	0.252126	0.0857228	0.0622899	0.260431	0.0794938	0.0568519
265	0.201009	0.0721772	0.0526992	0.25351	0.084734	0.0614989	0.256081	0.0789994	0.0551711
270	0.199921	0.0723749	0.0546767	0.253411	0.0852284	0.0627843	0.260332	0.080087	0.0564564
275	0.201701	0.0711885	0.0535891	0.250939	0.0862171	0.0636741	0.259541	0.080087	0.056753
280	0.200316	0.0727704	0.0526992	0.25173	0.0843385	0.0638719	0.259047	0.0809769	0.0564564
285	0.200218	0.0737591	0.0550722	0.252324	0.0854261	0.0624876	0.259739	0.0811746	0.0580384
290	0.201404	0.0728693	0.0542812	0.25351	0.0856239	0.063773	0.26053	0.0805814	0.0576429
295	0.202096	0.073067	0.0548744	0.255092	0.0856239	0.0639707	0.260431	0.080878	0.058335
300	0.202195	0.0729682	0.0533913	0.253708	0.0859205	0.063773	0.260431	0.0805814	0.0590271
305	0.200613	0.0740558	0.0554677	0.254598	0.0866126	0.0631798	0.260728	0.0827566	0.058335
310	0.200712	0.0741546	0.0563575	0.256278	0.0872059	0.0638719	0.260332	0.081669	0.0584339
315	0.20437	0.0726715	0.0555665	0.251631	0.0883923	0.0636741	0.259541	0.0827566	0.059126
320	0.201997	0.0734625	0.0573463	0.255191	0.0873047	0.0657504	0.260036	0.0821633	0.0593237
325	0.203283	0.0760332	0.0555665	0.255092	0.0881946	0.0656516	0.259541	0.0825588	0.0589282
330	0.20348	0.0749456	0.0558632	0.255487	0.0880957	0.0639707	0.259047	0.084734	0.0599169
335	0.202393	0.0740558	0.0579395	0.255487	0.0877991	0.0651572	0.26053	0.0827566	0.0599169
340	0.202195	0.0751434	0.0554677	0.255092	0.0874036	0.0658493	0.26053	0.0830532	0.0596203
345	0.203579	0.0765276	0.0577417	0.255586	0.0876013	0.0655527	0.262606	0.0842397	0.0606091
350	0.203777	0.0751434	0.057544	0.257168	0.0875025	0.0658493	0.25964	0.0840419	0.0597192
355	0.202195	0.07544	0.0563575	0.255883	0.0883923	0.0652561	0.261618	0.0822622	0.0610045
360	0.203876	0.0780107	0.0573463	0.255586	0.0883923	0.0646628	0.262112	0.084734	0.0602136

## Sheet: Figure2H
	Replicate 1			Replicate 2			Replicate 3
Time (min)	20 fM	2 fM	0 fM	20 fM	2 fM	0 fM	20 fM	2 fM	0 fM		Reaction Condition
0	0.0184892	0.0173027	0.0188847	0.0191813	0.0177971	0.0183904	0.017105	0.0181926	0.0167095		Component	Final Concentration
5	0.0193791	0.0207633	0.0200712	0.0216532	0.0206644	0.020961	0.0199723	0.0191813	0.018687		Primers	250 nM each
10	0.0214554	0.0200712	0.021752	0.022543	0.0214554	0.0236306	0.0197746	0.0203678	0.0210599		dNTPs	4 mM
15	0.0230374	0.0226419	0.023334	0.0250148	0.0236306	0.024916	0.020961	0.0210599	0.0212577		NTPs	12 mM
20	0.0223453	0.0237295	0.0247182	0.0268934	0.0267945	0.0253114	0.0220486	0.0234329	0.0231362		DMSO	0.15
25	0.024125	0.0257069	0.0263991	0.0278821	0.0263002	0.0282776	0.0229385	0.0234329	0.0262013		DTT	5 mM
30	0.0282776	0.0270912	0.0267945	0.0291675	0.0308483	0.029563	0.0244216	0.0246193	0.0272889		M-MuLV RT	2.5 U/µL
35	0.027981	0.0290686	0.0290686	0.0330235	0.0297607	0.0299585	0.0260036	0.0260036	0.0263002		T7 RNAP	5 U/µL
40	0.0285743	0.0305517	0.0290686	0.0338145	0.0318371	0.0313427	0.0280799	0.0273878	0.029563		RNase H	0.005 U/µL
45	0.0312438	0.0306506	0.0292664	0.0375717	0.0348032	0.0337156	0.0275855	0.0275855	0.0276844		BSA	0.1 µg/µL
50	0.0364841	0.0316393	0.0316393	0.0406367	0.0345066	0.0347044	0.0280799	0.0284754	0.0310461		LbuCaas13a	90 nM
55	0.0444928	0.0338145	0.0331224	0.0473601	0.0372751	0.0356931	0.0325292	0.0300573	0.0309472		gRNA 8-3	45 nM
60	0.0572474	0.0367807	0.035001	0.0593237	0.0397469	0.0377694	0.0379672	0.032628	0.0316393		RNaseOut	1X
65	0.0778129	0.0386593	0.035001	0.0773186	0.042021	0.0389559	0.0488432	0.0349021	0.0316393		RNA Reporter	2.5 µM
70	0.106189	0.0423176	0.0352976	0.102235	0.0463714	0.0389559	0.0625865	0.0358908	0.0337156		**The in-house NASBA buffer and LbuCas13a cleavage buffer compositions are listed in Materials and Methods.
75	0.140696	0.0477556	0.0366818	0.131995	0.0520071	0.0402412	0.0849318	0.0391536	0.0344078
80	0.184892	0.0542812	0.0372751	0.172138	0.0549733	0.0408345	0.110935	0.0436029	0.0346055
85	0.233538	0.0602136	0.0379672	0.218114	0.0626854	0.0429108	0.143761	0.0481511	0.0362863
90	0.286731	0.066838	0.0391536	0.269824	0.0702986	0.0429108	0.182915	0.0539846	0.0359897
95	0.344275	0.0757366	0.0399446	0.323215	0.0778129	0.0454815	0.226122	0.0595215	0.0377694
100	0.403203	0.0845363	0.0417243	0.382045	0.0857228	0.0446905	0.273285	0.0690132	0.0368796
105	0.463022	0.0958078	0.0413289	0.438204	0.0952146	0.0456793	0.324402	0.0744513	0.0378683
110	0.521554	0.106684	0.0421198	0.498418	0.104706	0.0457781	0.376903	0.083943	0.0400435
115	0.573759	0.118944	0.0419221	0.549634	0.114989	0.0472612	0.434052	0.0953134	0.0402412
120	0.611627	0.12893	0.0441962	0.590172	0.122405	0.0480522	0.483785	0.105596	0.0410322
125	0.640004	0.140498	0.0435041	0.624382	0.128634	0.0484477	0.536187	0.117263	0.0421198
130	0.663338	0.147321	0.0447894	0.638323	0.130512	0.0508206	0.578011	0.126162	0.0423176
135	0.67016	0.153352	0.0448883	0.646332	0.130512	0.0504252	0.614	0.133676	0.0425153
140	0.67105	0.154439	0.0467669	0.652462	0.132391	0.0522049	0.638521	0.141685	0.0427131
145	0.675104	0.155922	0.0460747	0.64821	0.133874	0.0515128	0.652066	0.147419	0.0431086
150	0.674807	0.156615	0.0461736	0.646332	0.133379	0.0531936	0.660866	0.1491	0.0434052
155	0.676093	0.156516	0.0468657	0.648804	0.134665	0.0523037	0.663437	0.149891	0.0444928
160	0.672335	0.158691	0.0479533	0.650386	0.134665	0.0534902	0.666601	0.153253	0.0441962
165	0.672237	0.157999	0.0484477	0.65266	0.136741	0.0549733	0.666601	0.152857	0.0451849
170	0.672335	0.159086	0.0484477	0.647419	0.134863	0.0546767	0.664327	0.154835	0.0459759
175	0.67105	0.158691	0.049733	0.644552	0.13417	0.0564564	0.666798	0.154143	0.0476567
180	0.672533	0.159581	0.050524	0.646035	0.136445	0.0553688	0.663635	0.153648	0.0477556
185	0.66838	0.159779	0.0498319	0.641092	0.137038	0.057544	0.662745	0.154044	0.0475578
190	0.672929	0.158691	0.0495353	0.645541	0.137038	0.056753	0.660273	0.154242	0.0485466
195	0.664228	0.161459	0.0496342	0.645046	0.137631	0.0582361	0.659877	0.155922	0.0486454
200	0.670457	0.160668	0.0523037	0.64119	0.138125	0.057544	0.662942	0.152857	0.0483488
205	0.664228	0.16057	0.0509195	0.64119	0.13684	0.0581372	0.661064	0.156219	0.0493376
210	0.667392	0.160767	0.0530947	0.645936	0.135752	0.0560609	0.658493	0.155033	0.0492387
215	0.662448	0.158988	0.051315	0.641388	0.135851	0.059126	0.661163	0.154637	0.0493376
220	0.664623	0.159779	0.050524	0.640498	0.137038	0.0587305	0.65968	0.155626	0.0493376
225	0.662942	0.163437	0.051315	0.639707	0.137928	0.0593237	0.659779	0.156516	0.0509195
230	0.663536	0.16136	0.0520071	0.638224	0.138323	0.0596203	0.657406	0.156911	0.0511173
235	0.661163	0.160471	0.052897	0.643563	0.139213	0.0590271	0.658394	0.15701	0.0504252
240	0.661558	0.160174	0.0553688	0.636939	0.138916	0.0606091	0.658493	0.157406	0.0518094
245	0.662646	0.16136	0.0543801	0.637433	0.138719	0.0602136	0.654736	0.157603	0.0525015
250	0.66057	0.16136	0.0550722	0.63862	0.13862	0.0616967	0.654835	0.156219	0.0519082
255	0.655824	0.162745	0.0555665	0.639905	0.13862	0.0627843	0.657999	0.156516	0.0526004
260	0.659185	0.163338	0.0553688	0.634961	0.138026	0.0614	0.656911	0.159086	0.0519082
265	0.664426	0.162547	0.0555665	0.638125	0.139015	0.0601147	0.655428	0.158098	0.0529958
270	0.659086	0.162448	0.0561598	0.640399	0.138719	0.0612023	0.655329	0.155033	0.0522049
275	0.660372	0.16136	0.055962	0.634961	0.13862	0.0614	0.652165	0.157603	0.0544789
280	0.658988	0.162349	0.0566541	0.636049	0.137236	0.0614989	0.657307	0.156713	0.0527981
285	0.658691	0.161657	0.0558632	0.637631	0.139213	0.0626854	0.656911	0.158197	0.0546767
290	0.658394	0.163041	0.0547756	0.635357	0.139905	0.0634764	0.657406	0.157504	0.0537868
295	0.662844	0.16225	0.0566541	0.638323	0.140696	0.0630809	0.654341	0.158889	0.0529958
300	0.66403	0.162349	0.0573463	0.635456	0.142476	0.0614	0.651968	0.159779	0.055962
305	0.66314	0.165118	0.0557643	0.63773	0.141586	0.0626854	0.654242	0.157801	0.0533913
310	0.662448	0.163733	0.0570496	0.637928	0.141784	0.0631798	0.656021	0.157406	0.0539846
315	0.660767	0.163239	0.0574451	0.63684	0.141685	0.0635752	0.65612	0.158889	0.0539846
320	0.660273	0.164524	0.0572474	0.634269	0.14208	0.0631798	0.655725	0.160075	0.0557643
325	0.658889	0.164129	0.0579395	0.636247	0.141883	0.0650583	0.655132	0.159581	0.0548744
330	0.659482	0.16581	0.058335	0.637334	0.142772	0.0661459	0.653846	0.158592	0.0560609
335	0.658592	0.164426	0.0579395	0.635555	0.140894	0.0643662	0.654044	0.157801	0.0553688
340	0.659581	0.165315	0.0585327	0.64119	0.14208	0.0650583	0.655824	0.161855	0.0576429
345	0.658197	0.162844	0.0598181	0.637334	0.142772	0.0647617	0.650484	0.159877	0.0562587
350	0.660471	0.165909	0.0595215	0.636346	0.143267	0.0644651	0.654242	0.160668	0.0557643
355	0.659284	0.165612	0.0599169	0.638224	0.142575	0.0649595	0.651078	0.159284	0.056753
360	0.659976	0.16492	0.0602136	0.640301	0.143366	0.0646628	0.655132	0.161558	0.0570496

[truncated: 29 more sheets: Figure3_1fM, Figure3_10fM, Figure5A, Figure5B, Figure5C, Figure5D, FigureS2C, FigureS2D, FigureS4A, FigureS4B, FigureS4C, FigureS4D, FigureS4E, FigureS4F, FigureS4G, FigureS4H, FigureS5A, FigureS5B, FigureS5C, FigureS5D …]
